# Supplementary material for: A genetic atlas of relationships between circulating metabolites and liability to psychiatric conditions
Source: Mol Psychiatry. 2026 Feb 6;31(6):3345–59. doi: 10.1038/s41380-026-03464-z (PMC13190307; doi:10.1038/s41380-026-03464-z)
Supplement: Supplementary file 2 — Supplementary Tables [file 41380_2026_3464_MOESM2_ESM.xlsx]

## Sheet: Legend
Genetic evidence for causal relationships and pleiotropy amongst circulating metabolites and psychiatric conditions
Table S1.	Overview of all GWAS summary statistics utilised in this study.
Table S2.	Genetic correlation results between all 249 metabolites and 10 psychiatric conditions.
Table S3.	Fisher's exact tests examining enrichment of significant genetic correlations between metabolites and psychiatric conditions within metabolite groups.
Table S4.	Pearson correlation of metabolite LDSR profiles amongst psychiatric traits.
Table S5.	Latent causal variable results for genetically correlated metabolite-psychiatric trait pairs.
Table S6	Latent causal variable results for genetically correlated metabolite-psychiatric trait pairs, sensitivity analysis using metabolite GWAS from Karjalainen et al, 2024.
Table S7.	CAUSE expected log pointwise posterior density estimates for genetically correlated traits, forwards models.
Table S8.	CAUSE posterior median gamma estimates for genetically correlated traits, forwards models.
Table S9.	CAUSE expected log pointwise posterior density estimates for traits with evidence for causality, reverse models.
Table S10.	CAUSE posterior median gamma estimates for traits with evidence for causality, reverse models.
Table S11.	CAUSE expected log pointwise posterior density estimates for AN on HDL-related traits, with BMI-associated variants omitted.
Table S12.	CAUSE posterior median gamma estimates for AN on HDL-related traits, with BMI-associated variants omitted.
Table S13.	CAUSE expected log pointwise posterior density estimates for HDL-related traits on AN using metabolite GWAS from Karjalainen et al, 2024.
Table S14.	CAUSE posterior median gamma estimates for HDL-related traits on AN using metabolite GWAS from Karjalainen et al, 2024.
Table S15.	Causal modelling results for metabolites and psychiatric traits significantly associated via LCV and nominally associated via CAUSE.
Table S16.	Genetic correlation for metabolites with evidence for causality with psychiatric conditions versus total cortical surface area and mean thickness.
Table S17.	Genetic correlation for metabolites with evidence for causality with psychiatric conditions versus regional measures of cortical surface area and thickness.
Table S18.	LCV results for metabolites with evidence for causality with psychiatric conditions versus total cortical surface area and mean thickness.
Table S19.	LCV results for metabolites with evidence for causality with psychiatric conditions versus regional measures of cortical surface area and thickness.
Table S20.	CAUSE expected log pointwise posterior density estimates for metabolites with evidence for causality with psychiatric conditions versus total cortical surface area and mean thickness.
Table S21.	CAUSE posterior median gamma estimates for metabolites with evidence for causality with psychiatric conditions versus total cortical surface area and mean thickness.
Table S22.	CAUSE expected log pointwise posterior density estimates for metabolites with evidence for causality with psychiatric conditions versus regional measures of cortical surface area and thickness.
Table S23.	CAUSE posterior median gamma estimates for metabolites with evidence for causality with psychiatric conditions versus regional measures of cortical surface area and thickness.
Table S24.	Genetic correlation between psychiatric conditions and cortical regions causally associated with the same metabolite.
Table S25.	LCV results for significantly correlated trait pairings from Table S24.
Table S26.	CAUSE expected log pointwise posterior density estimates for significantly correlated trait pairings from Table S24.
Table S27.	CAUSE posterior median gamma for significantly correlated trait pairings from Table S24.
Table S28.	Genomic structural equation models examining whether cortical measures mediate genetic association between metabolites and psychiatric traits
Table S29.	CAUSE expected log pointwise posterior density estimates for psychiatric traits on metabolites, subset to pairings with evidence for horizontal pleiotropy in the fowards analysis.
Table S30.	MAGMA shared gene-level associations.
Table S31.	MAGMA gene-level meta-analysis, genes nominally significant in individual analyses.

## Sheet: Table S1.
Table S1.	Overview of all GWAS summary statistics utilised in this study.
Category	Trait ID	Trait	Trait short	Metabolite group	Metabolite subgroup	Unit	Observed h2	Observed h2 SE	Lambda GC	Chi squared	Intercept	Intercept SE	Ratio	Ratio SE	h2 Z	h2 P	N
Psychiatric condition	ADHD_PGC_2022	Attention-deficit/hyperactivity disorder	ADHD	NA	NA	NA	0.0918	0.004	1.3615	1.4558	1.0421	0.009	0.0924	0.0198	22.95	1.47347e-116	225534
Psychiatric condition	AN_PGC_2019	Anorexia nervosa	AN	NA	NA	NA	0.1791	0.0114	1.2597	1.3057	1.0258	0.0105	0.0845	0.0344	15.7105	1.28111e-55	72517
Psychiatric condition	ASD_PGC_2019	Autism spectrum disorders	ASD	NA	NA	NA	0.1941	0.0168	1.1715	1.1998	1.0084	0.0096	0.0418	0.0482	11.5536	7.08153e-31	46351
Psychiatric condition	BIP_PGC_2024	Bipolar disorder	BIP	NA	NA	NA	0.0338	0.0014	1.4817	1.6361	1.0669	0.0117	0.1052	0.0184	24.1429	8.87478e-129	840309
Psychiatric condition	MDD_PGC_2025	Major depressive disorder	MDD	NA	NA	NA	0.0285	0.0009	1.8606	2.2048	1.0891	0.014	0.074	0.0116	31.6667	4.47175e-220	2000702
Psychiatric condition	OCD_PGC_2018	Obsessive compulsive disorder	OCD	NA	NA	NA	0.3217	0.0496	1.0527	1.0563	0.9928	0.0068	NA	NA	6.48589	8.82112e-11	9725
Psychiatric condition	PD_PGC_2019	Panic disorder	PD	NA	NA	NA	0.283	0.0564	1.0588	1.0633	1.0019	0.0085	0.0303	0.1345	5.01773	5.22855e-07	9907
Psychiatric condition	PTSD_PGC_2024	Post-traumatic stress disorder	PTSD	NA	NA	NA	0.02	0.0008	1.4281	1.5215	1.0416	0.0089	0.0797	0.0171	25	6.11339e-138	1249840
Psychiatric condition	SZ_PGC_2022	Schizophrenia	SZ	NA	NA	NA	0.3498	0.0121	1.7688	2.0497	1.1029	0.0138	0.0981	0.0132	28.9091	9.17744e-184	130664
Psychiatric condition	TS_PGC_2019	Tourette's syndrome	TS	NA	NA	NA	0.3631	0.0422	1.1113	1.1187	1.0138	0.008	0.1161	0.0671	8.60427	7.68071e-18	14307
Metabolite (Tambets et al, 2024)	GCST90451106	Acetate	Acetate	Ketone bodies	NA	mmol/l	0.026	0.0042	1.2431	1.3852	1.0421	0.0092	0.1092	0.0238	6.19048	5.99827e-10	599529
Metabolite (Tambets et al, 2024)	GCST90451107	Acetoacetate	Acetoacetate	Ketone bodies	NA	mmol/l	0.0257	0.003	1.2267	1.3605	1.0194	0.0094	0.0539	0.026	8.56667	1.06524e-17	599529
Metabolite (Tambets et al, 2024)	GCST90451108	Acetone	Acetone	Ketone bodies	NA	mmol/l	0.0316	0.0041	1.2564	1.4566	1.0198	0.0108	0.0434	0.0235	7.70732	1.2849e-14	599529
Metabolite (Tambets et al, 2024)	GCST90451109	Alanine	Ala	Amino acids	NA	mmol/l	0.087	0.0081	1.5437	2.2501	1.1374	0.0152	0.1099	0.0122	10.7407	6.55166e-27	599529
Metabolite (Tambets et al, 2024)	GCST90451110	Albumin	Albumin	Fluid balance	NA	g/l	0.08	0.0049	1.6032	2.1297	1.1576	0.0193	0.1395	0.0171	16.3265	6.39173e-60	599529
Metabolite (Tambets et al, 2024)	GCST90451111	Apolipoprotein A1	ApoA1	Apolipoproteins	NA	g/l	0.1584	0.0161	1.8768	3.0906	1.2224	0.0243	0.1064	0.0116	9.83851	7.68409e-23	599529
Metabolite (Tambets et al, 2024)	GCST90451112	Ratio of apolipoprotein B to apolipoprotein A1	ApoB_by_ApoA1	Apolipoproteins	NA	ratio	0.1327	0.0145	1.714	2.7149	1.226	0.0268	0.1318	0.0156	9.15172	5.6032e-20	599529
Metabolite (Tambets et al, 2024)	GCST90451113	Apolipoprotein B	ApoB	Apolipoproteins	NA	g/l	0.1162	0.0147	1.5217	2.5444	1.1783	0.0246	0.1154	0.0159	7.90476	2.68446e-15	599529
Metabolite (Tambets et al, 2024)	GCST90451114	3-Hydroxybutyrate	bOHbutyrate	Ketone bodies	NA	mmol/l	0.0388	0.0037	1.3203	1.5705	1.0461	0.0123	0.0809	0.0215	10.4865	9.96659e-26	599529
Metabolite (Tambets et al, 2024)	GCST90451115	Total cholines	Cholines	Other lipids	NA	mmol/l	0.1249	0.014	1.6108	2.6527	1.149	0.0213	0.0901	0.0129	8.92143	4.60312e-19	599529
Metabolite (Tambets et al, 2024)	GCST90451116	Citrate	Citrate	Glycolysis related metabolites	NA	mmol/l	0.0823	0.0067	1.5437	2.1514	1.1132	0.0168	0.0983	0.0146	12.2836	1.10974e-34	599529
Metabolite (Tambets et al, 2024)	GCST90451117	Clinical LDL cholesterol	Clinical_LDL_C	Cholesterol	NA	mmol/l	0.1021	0.0141	1.4926	2.3541	1.1484	0.0233	0.1096	0.0172	7.24113	4.44946e-13	599529
Metabolite (Tambets et al, 2024)	GCST90451118	Creatinine	Creatinine	Fluid balance	NA	mmol/l	0.1297	0.0066	1.8606	2.9608	1.233	0.0208	0.1188	0.0106	19.6515	5.61126e-86	599529
Metabolite (Tambets et al, 2024)	GCST90451119	Ratio of docosahexaenoic acid to total fatty acids	DHA_pct	Fatty acids	Fatty acid ratios	%	0.1033	0.0127	1.7334	2.3098	1.0978	0.0153	0.0747	0.0117	8.13386	4.15839e-16	599529
Metabolite (Tambets et al, 2024)	GCST90451120	Docosahexaenoic acid	DHA	Fatty acids	NA	mmol/l	0.1081	0.0145	1.6562	2.374	1.1108	0.0149	0.0806	0.0108	7.45517	8.97504e-14	599529
Metabolite (Tambets et al, 2024)	GCST90451121	Glutamine	Gln	Amino acids	NA	mmol/l	0.1015	0.0096	1.5883	2.4535	1.1147	0.0162	0.0789	0.0112	10.5729	3.97923e-26	599529
Metabolite (Tambets et al, 2024)	GCST90451122	Glucose	Glucose	Glycolysis related metabolites	NA	mmol/l	0.0494	0.0044	1.3894	1.6541	1.0794	0.0123	0.1215	0.0188	11.2273	2.99583e-29	599529
Metabolite (Tambets et al, 2024)	GCST90451123	Glycoprotein acetyls	GlycA	Inflammation	NA	mmol/l	0.1443	0.0114	2.0217	3.0793	1.2182	0.0241	0.1049	0.0116	12.6579	1.01176e-36	599529
Metabolite (Tambets et al, 2024)	GCST90451124	Glycine	Gly	Amino acids	NA	mmol/l	0.1074	0.0174	1.5771	2.5009	1.1263	0.0171	0.0841	0.0114	6.17241	6.72552e-10	599529
Metabolite (Tambets et al, 2024)	GCST90451125	Cholesteryl esters in HDL	HDL_CE	Cholesteryl esters	NA	mmol/l	0.2038	0.0188	2.1807	3.644	1.3003	0.0278	0.1136	0.0105	10.8404	2.21439e-27	599529
Metabolite (Tambets et al, 2024)	GCST90451126	HDL cholesterol	HDL_C	Cholesterol	NA	mmol/l	0.2007	0.0184	2.1676	3.6047	1.2926	0.0275	0.1123	0.0106	10.9076	1.06008e-27	599529
Metabolite (Tambets et al, 2024)	GCST90451127	Free cholesterol in HDL	HDL_FC	Free cholesterol	NA	mmol/l	0.1826	0.0188	2.0344	3.3396	1.2491	0.0262	0.1065	0.0112	9.71277	2.66018e-22	599529
Metabolite (Tambets et al, 2024)	GCST90451128	Total lipids in HDL	HDL_L	Total lipids	NA	mmol/l	0.1746	0.0182	1.9714	3.2489	1.2431	0.0258	0.1081	0.0115	9.59341	8.52237e-22	599529
Metabolite (Tambets et al, 2024)	GCST90451129	Phospholipids in HDL	HDL_PL	Phospholipids	NA	mmol/l	0.1613	0.0173	1.8728	3.0699	1.2209	0.0246	0.1067	0.0119	9.3237	1.12353e-20	599529
Metabolite (Tambets et al, 2024)	GCST90451130	Concentration of HDL particles	HDL_P	Lipoprotein particle concentrations	NA	mmol/l	0.1438	0.0135	1.8084	2.983	1.2019	0.0233	0.1018	0.0118	10.6519	1.7093e-26	599529
Metabolite (Tambets et al, 2024)	GCST90451131	Average diameter for HDL particles	HDL_size	Lipoprotein particle sizes	NA	nm	0.2104	0.0214	2.2203	3.6778	1.2924	0.0272	0.1092	0.0102	9.83178	8.21572e-23	599529
Metabolite (Tambets et al, 2024)	GCST90451132	Triglycerides in HDL	HDL_TG	Triglycerides	NA	mmol/l	0.1316	0.0163	1.6677	2.716	1.1713	0.0224	0.0998	0.013	8.07362	6.82442e-16	599529
Metabolite (Tambets et al, 2024)	GCST90451133	Histidine	His	Amino acids	NA	mmol/l	0.0386	0.0045	1.2464	1.5207	1.0636	0.0123	0.1221	0.0236	8.57778	9.67236e-18	599529
Metabolite (Tambets et al, 2024)	GCST90451134	Cholesteryl esters to total lipids ratio in IDL	IDL_CE_pct	Relative lipoprotein lipid concentrations	IDL ratios	%	0.1101	0.0165	1.5511	2.3416	1.1328	0.0203	0.099	0.0151	6.67273	2.51093e-11	599529
Metabolite (Tambets et al, 2024)	GCST90451135	Cholesteryl esters in IDL	IDL_CE	Lipoprotein subclasses	IDL (average diameter 28.6 nm)	mmol/l	0.1146	0.0149	1.5364	2.4769	1.1373	0.0233	0.093	0.0158	7.69128	1.45676e-14	599529
Metabolite (Tambets et al, 2024)	GCST90451136	Cholesterol to total lipids ratio in IDL	IDL_C_pct	Relative lipoprotein lipid concentrations	IDL ratios	%	0.146	0.0192	1.7413	2.8389	1.1785	0.0233	0.0971	0.0127	7.60417	2.86746e-14	599529
Metabolite (Tambets et al, 2024)	GCST90451137	Cholesterol in IDL	IDL_C	Lipoprotein subclasses	IDL (average diameter 28.6 nm)	mmol/l	0.1164	0.0148	1.5548	2.5053	1.1405	0.0235	0.0933	0.0156	7.86486	3.69496e-15	599529
Metabolite (Tambets et al, 2024)	GCST90451138	Free cholesterol to total lipids ratio in IDL	IDL_FC_pct	Relative lipoprotein lipid concentrations	IDL ratios	%	0.1009	0.0105	1.5883	2.3907	1.1139	0.0194	0.0819	0.0139	9.60952	7.28853e-22	599529
Metabolite (Tambets et al, 2024)	GCST90451139	Free cholesterol in IDL	IDL_FC	Lipoprotein subclasses	IDL (average diameter 28.6 nm)	mmol/l	0.1222	0.0156	1.5845	2.5637	1.1443	0.0234	0.0923	0.015	7.83333	4.75103e-15	599529
Metabolite (Tambets et al, 2024)	GCST90451140	Total lipids in IDL	IDL_L	Lipoprotein subclasses	IDL (average diameter 28.6 nm)	mmol/l	0.1167	0.0153	1.5327	2.5069	1.141	0.0241	0.0936	0.016	7.62745	2.39441e-14	599529
Metabolite (Tambets et al, 2024)	GCST90451141	Phospholipids to total lipids ratio in IDL	IDL_PL_pct	Relative lipoprotein lipid concentrations	IDL ratios	%	0.0626	0.0093	1.3034	1.7634	1.062	0.0172	0.0812	0.0226	6.73118	1.68289e-11	599529
Metabolite (Tambets et al, 2024)	GCST90451142	Phospholipids in IDL	IDL_PL	Lipoprotein subclasses	IDL (average diameter 28.6 nm)	mmol/l	0.1206	0.0154	1.5548	2.5629	1.1496	0.0248	0.0957	0.0159	7.83117	4.83355e-15	599529
Metabolite (Tambets et al, 2024)	GCST90451143	Concentration of IDL particles	IDL_P	Lipoprotein subclasses	IDL (average diameter 28.6 nm)	mmol/l	0.1052	0.0145	1.4602	2.3448	1.134	0.0227	0.0997	0.0169	7.25517	4.01151e-13	599529
Metabolite (Tambets et al, 2024)	GCST90451144	Triglycerides to total lipids ratio in IDL	IDL_TG_pct	Relative lipoprotein lipid concentrations	IDL ratios	%	0.1669	0.02	1.8809	3.1536	1.2142	0.025	0.0994	0.0116	8.345	7.12139e-17	599529
Metabolite (Tambets et al, 2024)	GCST90451145	Triglycerides in IDL	IDL_TG	Lipoprotein subclasses	IDL (average diameter 28.6 nm)	mmol/l	0.1438	0.0194	1.7062	2.9146	1.1926	0.0222	0.1006	0.0116	7.41237	1.24061e-13	599529
Metabolite (Tambets et al, 2024)	GCST90451146	Isoleucine	Ile	Amino acids	Branched-chain amino acids	mmol/l	0.0427	0.0033	1.3477	1.5626	1.0536	0.0112	0.0952	0.0199	12.9394	2.69749e-38	599529
Metabolite (Tambets et al, 2024)	GCST90451147	Lactate	Lactate	Glycolysis related metabolites	NA	mmol/l	0.0384	0.0027	1.3512	1.5396	1.0825	0.0121	0.1528	0.0223	14.2222	6.67007e-46	599529
Metabolite (Tambets et al, 2024)	GCST90451148	Ratio of linoleic acid to total fatty acids	LA_pct	Fatty acids	Fatty acid ratios	%	0.1125	0.0093	1.8164	2.4832	1.1333	0.0167	0.0899	0.0112	12.0968	1.09843e-33	599529
Metabolite (Tambets et al, 2024)	GCST90451149	Linoleic acid	LA	Fatty acids	NA	mmol/l	0.1163	0.0147	1.5071	2.5448	1.1405	0.0212	0.091	0.0137	7.91156	2.54174e-15	599529
Metabolite (Tambets et al, 2024)	GCST90451150	Cholesteryl esters in LDL	LDL_CE	Cholesteryl esters	NA	mmol/l	0.1084	0.0142	1.5217	2.4605	1.1626	0.0239	0.1113	0.0164	7.6338	2.27928e-14	599529
Metabolite (Tambets et al, 2024)	GCST90451151	LDL cholesterol	LDL_C	Cholesterol	NA	mmol/l	0.1056	0.0141	1.5071	2.4106	1.1537	0.0235	0.109	0.0166	7.48936	6.92094e-14	599529
Metabolite (Tambets et al, 2024)	GCST90451152	Free cholesterol in LDL	LDL_FC	Free cholesterol	NA	mmol/l	0.106	0.0153	1.5217	2.3932	1.1455	0.024	0.1044	0.0172	6.9281	4.26516e-12	599529
Metabolite (Tambets et al, 2024)	GCST90451153	Total lipids in LDL	LDL_L	Total lipids	NA	mmol/l	0.1086	0.0143	1.5217	2.4523	1.1603	0.0237	0.1104	0.0163	7.59441	3.09208e-14	599529
Metabolite (Tambets et al, 2024)	GCST90451154	Phospholipids in LDL	LDL_PL	Phospholipids	NA	mmol/l	0.1057	0.0145	1.5071	2.4063	1.1585	0.0238	0.1127	0.0169	7.28966	3.10749e-13	599529
Metabolite (Tambets et al, 2024)	GCST90451155	Concentration of LDL particles	LDL_P	Lipoprotein particle concentrations	NA	mmol/l	0.1143	0.0146	1.5254	2.5313	1.18	0.0247	0.1176	0.0161	7.82877	4.92677e-15	599529
Metabolite (Tambets et al, 2024)	GCST90451156	Average diameter for LDL particles	LDL_size	Lipoprotein particle sizes	NA	nm	0.0603	0.0062	1.4034	1.7892	1.0811	0.0167	0.1027	0.0212	9.72581	2.34043e-22	599529
Metabolite (Tambets et al, 2024)	GCST90451157	Triglycerides in LDL	LDL_TG	Triglycerides	NA	mmol/l	0.15	0.0173	1.7688	3.0349	1.2056	0.0227	0.101	0.0112	8.67052	4.30151e-18	599529
Metabolite (Tambets et al, 2024)	GCST90451158	Leucine	Leu	Amino acids	Branched-chain amino acids	mmol/l	0.0525	0.0037	1.4316	1.7123	1.061	0.0129	0.0857	0.018	14.1892	1.06887e-45	599529
Metabolite (Tambets et al, 2024)	GCST90451159	Cholesteryl esters to total lipids ratio in large HDL	L_HDL_CE_pct	Relative lipoprotein lipid concentrations	Large HDL ratios	%	0.1784	0.0141	2.1199	3.5108	1.2628	0.0267	0.1047	0.0106	12.6525	1.08395e-36	599529
Metabolite (Tambets et al, 2024)	GCST90451160	Cholesteryl esters in large HDL	L_HDL_CE	Lipoprotein subclasses	Large HDL (average diameter 12.1 nm)	mmol/l	0.2347	0.0216	2.3685	4.0509	1.3349	0.0293	0.1098	0.0096	10.8657	1.67855e-27	599529
Metabolite (Tambets et al, 2024)	GCST90451161	Cholesterol to total lipids ratio in large HDL	L_HDL_C_pct	Relative lipoprotein lipid concentrations	Large HDL ratios	%	0.1986	0.0162	2.1983	3.762	1.2846	0.0285	0.103	0.0103	12.2593	1.49864e-34	599529
Metabolite (Tambets et al, 2024)	GCST90451162	Cholesterol in large HDL	L_HDL_C	Lipoprotein subclasses	Large HDL (average diameter 12.1 nm)	mmol/l	0.2321	0.0215	2.3458	4.0085	1.3271	0.0289	0.1087	0.0096	10.7953	3.62085e-27	599529
Metabolite (Tambets et al, 2024)	GCST90451163	Free cholesterol to total lipids ratio in large HDL	L_HDL_FC_pct	Relative lipoprotein lipid concentrations	Large HDL ratios	%	0.1515	0.0179	1.7569	3.0059	1.1782	0.0252	0.0889	0.0126	8.46369	2.59054e-17	599529
Metabolite (Tambets et al, 2024)	GCST90451164	Free cholesterol in large HDL	L_HDL_FC	Lipoprotein subclasses	Large HDL (average diameter 12.1 nm)	mmol/l	0.2197	0.0215	2.2469	3.7989	1.2946	0.0284	0.1053	0.0102	10.2186	1.6368e-24	599529
Metabolite (Tambets et al, 2024)	GCST90451165	Total lipids in large HDL	L_HDL_L	Lipoprotein subclasses	Large HDL (average diameter 12.1 nm)	mmol/l	0.22	0.0219	2.2603	3.7972	1.3009	0.0275	0.1076	0.0098	10.0457	9.60008e-24	599529
Metabolite (Tambets et al, 2024)	GCST90451166	Phospholipids to total lipids ratio in large HDL	L_HDL_PL_pct	Relative lipoprotein lipid concentrations	Large HDL ratios	%	0.1671	0.0126	2.0429	3.2849	1.2144	0.0243	0.0938	0.0107	13.2619	3.84991e-40	599529
Metabolite (Tambets et al, 2024)	GCST90451167	Phospholipids in large HDL	L_HDL_PL	Lipoprotein subclasses	Large HDL (average diameter 12.1 nm)	mmol/l	0.2087	0.0214	2.1851	3.6375	1.2899	0.0273	0.1099	0.0104	9.75234	1.80271e-22	599529
Metabolite (Tambets et al, 2024)	GCST90451168	Concentration of large HDL particles	L_HDL_P	Lipoprotein subclasses	Large HDL (average diameter 12.1 nm)	mmol/l	0.2251	0.0223	2.3006	3.8813	1.3096	0.0282	0.1074	0.0098	10.0942	5.86247e-24	599529
Metabolite (Tambets et al, 2024)	GCST90451169	Triglycerides to total lipids ratio in large HDL	L_HDL_TG_pct	Relative lipoprotein lipid concentrations	Large HDL ratios	%	0.1798	0.0174	1.9756	3.4077	1.2627	0.0272	0.1091	0.0113	10.3333	4.97993e-25	599529
Metabolite (Tambets et al, 2024)	GCST90451170	Triglycerides in large HDL	L_HDL_TG	Lipoprotein subclasses	Large HDL (average diameter 12.1 nm)	mmol/l	0.1033	0.0179	1.4459	2.275	1.1203	0.02	0.0944	0.0157	5.77095	7.8826e-09	599529
Metabolite (Tambets et al, 2024)	GCST90451171	Cholesteryl esters to total lipids ratio in large LDL	L_LDL_CE_pct	Relative lipoprotein lipid concentrations	Large LDL ratios	%	0.0742	0.0103	1.365	2.0134	1.1038	0.0182	0.1025	0.0179	7.20388	5.85214e-13	599529
Metabolite (Tambets et al, 2024)	GCST90451172	Cholesteryl esters in large LDL	L_LDL_CE	Lipoprotein subclasses	Large LDL (average diameter 25.5 nm)	mmol/l	0.1079	0.0141	1.5108	2.4375	1.151	0.0241	0.1051	0.0168	7.65248	1.97136e-14	599529
Metabolite (Tambets et al, 2024)	GCST90451173	Cholesterol to total lipids ratio in large LDL	L_LDL_C_pct	Relative lipoprotein lipid concentrations	Large LDL ratios	%	0.1191	0.0127	1.6985	2.5627	1.1663	0.0226	0.1064	0.0145	9.37795	6.72661e-21	599529
Metabolite (Tambets et al, 2024)	GCST90451174	Cholesterol in large LDL	L_LDL_C	Lipoprotein subclasses	Large LDL (average diameter 25.5 nm)	mmol/l	0.1075	0.0141	1.5181	2.4284	1.1494	0.0245	0.1046	0.0171	7.62411	2.45717e-14	599529
Metabolite (Tambets et al, 2024)	GCST90451175	Free cholesterol to total lipids ratio in large LDL	L_LDL_FC_pct	Relative lipoprotein lipid concentrations	Large LDL ratios	%	0.1819	0.0165	2.0556	3.4883	1.2503	0.0267	0.1006	0.0107	11.0242	2.91966e-28	599529
Metabolite (Tambets et al, 2024)	GCST90451176	Free cholesterol in large LDL	L_LDL_FC	Lipoprotein subclasses	Large LDL (average diameter 25.5 nm)	mmol/l	0.1099	0.0146	1.5511	2.4462	1.1473	0.0242	0.1018	0.0167	7.5274	5.17617e-14	599529
Metabolite (Tambets et al, 2024)	GCST90451177	Total lipids in large LDL	L_LDL_L	Lipoprotein subclasses	Large LDL (average diameter 25.5 nm)	mmol/l	0.1096	0.0144	1.5144	2.4482	1.1513	0.0243	0.1045	0.0168	7.61111	2.71749e-14	599529
Metabolite (Tambets et al, 2024)	GCST90451178	Phospholipids to total lipids ratio in large LDL	L_LDL_PL_pct	Relative lipoprotein lipid concentrations	Large LDL ratios	%	0.0782	0.0116	1.3581	2.0287	1.0986	0.0177	0.0959	0.0172	6.74138	1.5689e-11	599529
Metabolite (Tambets et al, 2024)	GCST90451179	Phospholipids in large LDL	L_LDL_PL	Lipoprotein subclasses	Large LDL (average diameter 25.5 nm)	mmol/l	0.104	0.014	1.4998	2.3752	1.1447	0.0231	0.1052	0.0168	7.42857	1.09777e-13	599529
Metabolite (Tambets et al, 2024)	GCST90451180	Concentration of large LDL particles	L_LDL_P	Lipoprotein subclasses	Large LDL (average diameter 25.5 nm)	mmol/l	0.1128	0.0147	1.5181	2.5056	1.1743	0.0242	0.1158	0.0161	7.67347	1.67405e-14	599529
Metabolite (Tambets et al, 2024)	GCST90451181	Triglycerides to total lipids ratio in large LDL	L_LDL_TG_pct	Relative lipoprotein lipid concentrations	Large LDL ratios	%	0.1359	0.0171	1.7452	2.7415	1.1739	0.0217	0.0999	0.0124	7.94737	1.90515e-15	599529
Metabolite (Tambets et al, 2024)	GCST90451182	Triglycerides in large LDL	L_LDL_TG	Lipoprotein subclasses	Large LDL (average diameter 25.5 nm)	mmol/l	0.144	0.0176	1.7218	2.953	1.1942	0.0221	0.0994	0.0113	8.18182	2.79593e-16	599529
Metabolite (Tambets et al, 2024)	GCST90451183	Cholesteryl esters to total lipids ratio in large VLDL	L_VLDL_CE_pct	Relative lipoprotein lipid concentrations	Large VLDL ratios	%	0.1271	0.0113	1.753	2.6797	1.1577	0.0207	0.0939	0.0123	11.2478	2.37474e-29	599529
Metabolite (Tambets et al, 2024)	GCST90451184	Cholesteryl esters in large VLDL	L_VLDL_CE	Lipoprotein subclasses	Large VLDL (average diameter 53.6 nm)	mmol/l	0.1442	0.0145	1.7806	2.9122	1.2132	0.0248	0.1115	0.0129	9.94483	2.65634e-23	599529
Metabolite (Tambets et al, 2024)	GCST90451185	Cholesterol to total lipids ratio in large VLDL	L_VLDL_C_pct	Relative lipoprotein lipid concentrations	Large VLDL ratios	%	0.1003	0.0103	1.5883	2.3261	1.135	0.0197	0.1018	0.0149	9.73786	2.07878e-22	599529
Metabolite (Tambets et al, 2024)	GCST90451186	Cholesterol in large VLDL	L_VLDL_C	Lipoprotein subclasses	Large VLDL (average diameter 53.6 nm)	mmol/l	0.1542	0.0148	1.8647	3.0566	1.2262	0.0254	0.11	0.0123	10.4189	2.0325e-25	599529
Metabolite (Tambets et al, 2024)	GCST90451187	Free cholesterol to total lipids ratio in large VLDL	L_VLDL_FC_pct	Relative lipoprotein lipid concentrations	Large VLDL ratios	%	0.0736	0.01	1.3719	1.9687	1.1193	0.0187	0.1231	0.0193	7.36	1.8391e-13	599529
Metabolite (Tambets et al, 2024)	GCST90451188	Free cholesterol in large VLDL	L_VLDL_FC	Lipoprotein subclasses	Large VLDL (average diameter 53.6 nm)	mmol/l	0.1629	0.0146	1.9383	3.1779	1.2371	0.0258	0.1089	0.0119	11.1575	6.5791e-29	599529
Metabolite (Tambets et al, 2024)	GCST90451189	Total lipids in large VLDL	L_VLDL_L	Lipoprotein subclasses	Large VLDL (average diameter 53.6 nm)	mmol/l	0.1555	0.014	1.9095	3.1078	1.2256	0.0256	0.107	0.0122	11.1071	1.15806e-28	599529
Metabolite (Tambets et al, 2024)	GCST90451190	Phospholipids to total lipids ratio in large VLDL	L_VLDL_PL_pct	Relative lipoprotein lipid concentrations	Large VLDL ratios	%	0.1465	0.0149	1.8044	2.9338	1.2099	0.023	0.1085	0.0119	9.83221	8.17997e-23	599529
Metabolite (Tambets et al, 2024)	GCST90451191	Phospholipids in large VLDL	L_VLDL_PL	Lipoprotein subclasses	Large VLDL (average diameter 53.6 nm)	mmol/l	0.1653	0.0147	1.9631	3.2213	1.2395	0.0255	0.1078	0.0115	11.2449	2.4538e-29	599529
Metabolite (Tambets et al, 2024)	GCST90451192	Concentration of large VLDL particles	L_VLDL_P	Lipoprotein subclasses	Large VLDL (average diameter 53.6 nm)	mmol/l	0.1589	0.0142	1.93	3.143	1.2304	0.0256	0.1075	0.0119	11.1901	4.55709e-29	599529
Metabolite (Tambets et al, 2024)	GCST90451193	Triglycerides to total lipids ratio in large VLDL	L_VLDL_TG_pct	Relative lipoprotein lipid concentrations	Large VLDL ratios	%	0.0799	0.0109	1.3964	2.0424	1.1205	0.0186	0.1156	0.0179	7.33028	2.29681e-13	599529
Metabolite (Tambets et al, 2024)	GCST90451194	Triglycerides in large VLDL	L_VLDL_TG	Lipoprotein subclasses	Large VLDL (average diameter 53.6 nm)	mmol/l	0.1489	0.0135	1.8809	3.0407	1.2124	0.0256	0.1041	0.0126	11.0296	2.74995e-28	599529
Metabolite (Tambets et al, 2024)	GCST90451195	Cholesteryl esters to total lipids ratio in medium HDL	M_HDL_CE_pct	Relative lipoprotein lipid concentrations	Medium HDL ratios	%	0.1595	0.0148	1.9383	3.1278	1.2329	0.0255	0.1094	0.012	10.777	4.41939e-27	599529
Metabolite (Tambets et al, 2024)	GCST90451196	Cholesteryl esters in medium HDL	M_HDL_CE	Lipoprotein subclasses	Medium HDL (average diameter 10.9 nm)	mmol/l	0.1676	0.016	1.9548	3.1801	1.2539	0.0262	0.1165	0.012	10.475	1.12538e-25	599529
Metabolite (Tambets et al, 2024)	GCST90451197	Cholesterol to total lipids ratio in medium HDL	M_HDL_C_pct	Relative lipoprotein lipid concentrations	Medium HDL ratios	%	0.1829	0.0159	2.0769	3.4876	1.2668	0.0275	0.1073	0.0111	11.5031	1.27195e-30	599529
Metabolite (Tambets et al, 2024)	GCST90451198	Cholesterol in medium HDL	M_HDL_C	Lipoprotein subclasses	Medium HDL (average diameter 10.9 nm)	mmol/l	0.1672	0.0162	1.9507	3.1738	1.2496	0.0258	0.1148	0.0118	10.321	5.66375e-25	599529
Metabolite (Tambets et al, 2024)	GCST90451199	Free cholesterol to total lipids ratio in medium HDL	M_HDL_FC_pct	Relative lipoprotein lipid concentrations	Medium HDL ratios	%	0.1986	0.0203	2.0726	3.4991	1.2507	0.0282	0.1003	0.0113	9.78325	1.32872e-22	599529
Metabolite (Tambets et al, 2024)	GCST90451200	Free cholesterol in medium HDL	M_HDL_FC	Lipoprotein subclasses	Medium HDL (average diameter 10.9 nm)	mmol/l	0.1602	0.0166	1.885	3.0943	1.2266	0.0247	0.1082	0.0118	9.6506	4.88678e-22	599529
Metabolite (Tambets et al, 2024)	GCST90451201	Total lipids in medium HDL	M_HDL_L	Lipoprotein subclasses	Medium HDL (average diameter 10.9 nm)	mmol/l	0.1476	0.0156	1.7965	2.9351	1.206	0.0242	0.1064	0.0125	9.46154	3.03445e-21	599529
Metabolite (Tambets et al, 2024)	GCST90451202	Phospholipids to total lipids ratio in medium HDL	M_HDL_PL_pct	Relative lipoprotein lipid concentrations	Medium HDL ratios	%	0.177	0.0131	2.1199	3.4138	1.2609	0.0264	0.1081	0.011	13.5115	1.33858e-41	599529
Metabolite (Tambets et al, 2024)	GCST90451203	Phospholipids in medium HDL	M_HDL_PL	Lipoprotein subclasses	Medium HDL (average diameter 10.9 nm)	mmol/l	0.138	0.0151	1.7179	2.8256	1.1852	0.0235	0.1015	0.0129	9.13907	6.299e-20	599529
Metabolite (Tambets et al, 2024)	GCST90451204	Concentration of medium HDL particles	M_HDL_P	Lipoprotein subclasses	Medium HDL (average diameter 10.9 nm)	mmol/l	0.1568	0.0159	1.8647	3.0496	1.2218	0.0244	0.1082	0.0119	9.86164	6.1047e-23	599529
Metabolite (Tambets et al, 2024)	GCST90451205	Triglycerides to total lipids ratio in medium HDL	M_HDL_TG_pct	Relative lipoprotein lipid concentrations	Medium HDL ratios	%	0.1708	0.016	1.959	3.2615	1.2569	0.0266	0.1136	0.0118	10.675	1.33258e-26	599529
Metabolite (Tambets et al, 2024)	GCST90451206	Triglycerides in medium HDL	M_HDL_TG	Lipoprotein subclasses	Medium HDL (average diameter 10.9 nm)	mmol/l	0.1328	0.0159	1.6715	2.7333	1.169	0.0229	0.0975	0.0132	8.3522	6.70024e-17	599529
Metabolite (Tambets et al, 2024)	GCST90451207	Cholesteryl esters to total lipids ratio in medium LDL	M_LDL_CE_pct	Relative lipoprotein lipid concentrations	Medium LDL ratios	%	0.0983	0.0107	1.5548	2.3339	1.1344	0.0211	0.1007	0.0158	9.18692	4.04266e-20	599529
Metabolite (Tambets et al, 2024)	GCST90451208	Cholesteryl esters in medium LDL	M_LDL_CE	Lipoprotein subclasses	Medium LDL (average diameter 23 nm)	mmol/l	0.1183	0.0149	1.5696	2.5848	1.1807	0.025	0.114	0.0158	7.9396	2.02839e-15	599529
Metabolite (Tambets et al, 2024)	GCST90451209	Cholesterol to total lipids ratio in medium LDL	M_LDL_C_pct	Relative lipoprotein lipid concentrations	Medium LDL ratios	%	0.0555	0.0077	1.3169	1.7134	1.0817	0.0163	0.1145	0.0229	7.20779	5.68663e-13	599529
Metabolite (Tambets et al, 2024)	GCST90451210	Cholesterol in medium LDL	M_LDL_C	Lipoprotein subclasses	Medium LDL (average diameter 23 nm)	mmol/l	0.1106	0.0141	1.5401	2.4838	1.1775	0.0247	0.1196	0.0166	7.84397	4.36516e-15	599529
Metabolite (Tambets et al, 2024)	GCST90451211	Free cholesterol to total lipids ratio in medium LDL	M_LDL_FC_pct	Relative lipoprotein lipid concentrations	Medium LDL ratios	%	0.1702	0.0158	1.9965	3.28	1.2354	0.0267	0.1032	0.0117	10.7722	4.65981e-27	599529
Metabolite (Tambets et al, 2024)	GCST90451212	Free cholesterol in medium LDL	M_LDL_FC	Lipoprotein subclasses	Medium LDL (average diameter 23 nm)	mmol/l	0.1011	0.0146	1.4926	2.3226	1.149	0.0228	0.1127	0.0173	6.92466	4.37031e-12	599529
Metabolite (Tambets et al, 2024)	GCST90451213	Total lipids in medium LDL	M_LDL_L	Lipoprotein subclasses	Medium LDL (average diameter 23 nm)	mmol/l	0.1158	0.0146	1.5622	2.5509	1.1802	0.0251	0.1162	0.0162	7.93151	2.16503e-15	599529
Metabolite (Tambets et al, 2024)	GCST90451214	Phospholipids to total lipids ratio in medium LDL	M_LDL_PL_pct	Relative lipoprotein lipid concentrations	Medium LDL ratios	%	0.0656	0.0105	1.3306	1.8792	1.0845	0.0171	0.0961	0.0195	6.24762	4.16757e-10	599529
Metabolite (Tambets et al, 2024)	GCST90451215	Phospholipids in medium LDL	M_LDL_PL	Lipoprotein subclasses	Medium LDL (average diameter 23 nm)	mmol/l	0.1148	0.0149	1.5585	2.5246	1.1771	0.0237	0.1161	0.0155	7.7047	1.31153e-14	599529
Metabolite (Tambets et al, 2024)	GCST90451216	Concentration of medium LDL particles	M_LDL_P	Lipoprotein subclasses	Medium LDL (average diameter 23 nm)	mmol/l	0.1084	0.014	1.5144	2.4501	1.1763	0.0249	0.1216	0.0172	7.74286	9.72072e-15	599529
Metabolite (Tambets et al, 2024)	GCST90451217	Triglycerides to total lipids ratio in medium LDL	M_LDL_TG_pct	Relative lipoprotein lipid concentrations	Medium LDL ratios	%	0.1238	0.018	1.6183	2.5384	1.1482	0.0209	0.0964	0.0136	6.87778	6.07934e-12	599529
Metabolite (Tambets et al, 2024)	GCST90451218	Triglycerides in medium LDL	M_LDL_TG	Lipoprotein subclasses	Medium LDL (average diameter 23 nm)	mmol/l	0.1548	0.0168	1.8124	3.1031	1.2191	0.024	0.1042	0.0114	9.21429	3.13358e-20	599529
Metabolite (Tambets et al, 2024)	GCST90451219	Ratio of monounsaturated fatty acids to total fatty acids	MUFA_pct	Fatty acids	Fatty acid ratios	%	0.1666	0.0161	2.0641	3.2501	1.2125	0.0233	0.0945	0.0104	10.3478	4.28096e-25	599529
Metabolite (Tambets et al, 2024)	GCST90451220	Monounsaturated fatty acids	MUFA	Fatty acids	NA	mmol/l	0.1416	0.0145	1.8124	2.9319	1.185	0.0219	0.0958	0.0113	9.76552	1.58302e-22	599529
Metabolite (Tambets et al, 2024)	GCST90451221	Cholesteryl esters to total lipids ratio in medium VLDL	M_VLDL_CE_pct	Relative lipoprotein lipid concentrations	Medium VLDL ratios	%	0.1694	0.015	1.9923	3.3045	1.2206	0.0274	0.0957	0.0119	11.2933	1.41564e-29	599529
Metabolite (Tambets et al, 2024)	GCST90451222	Cholesteryl esters in medium VLDL	M_VLDL_CE	Lipoprotein subclasses	Medium VLDL (average diameter 44.5 nm)	mmol/l	0.104	0.0133	1.4998	2.3703	1.1457	0.0223	0.1063	0.0163	7.81955	5.3013e-15	599529
Metabolite (Tambets et al, 2024)	GCST90451223	Cholesterol to total lipids ratio in medium VLDL	M_VLDL_C_pct	Relative lipoprotein lipid concentrations	Medium VLDL ratios	%	0.1664	0.0149	1.9631	3.2531	1.2155	0.027	0.0956	0.012	11.1678	5.86244e-29	599529
Metabolite (Tambets et al, 2024)	GCST90451224	Cholesterol in medium VLDL	M_VLDL_C	Lipoprotein subclasses	Medium VLDL (average diameter 44.5 nm)	mmol/l	0.107	0.0137	1.4926	2.4281	1.1641	0.0229	0.1149	0.016	7.81022	5.70887e-15	599529
Metabolite (Tambets et al, 2024)	GCST90451225	Free cholesterol to total lipids ratio in medium VLDL	M_VLDL_FC_pct	Relative lipoprotein lipid concentrations	Medium VLDL ratios	%	0.1533	0.0149	1.8364	3.0438	1.1889	0.0245	0.0924	0.012	10.2886	7.9329e-25	599529
Metabolite (Tambets et al, 2024)	GCST90451226	Free cholesterol in medium VLDL	M_VLDL_FC	Lipoprotein subclasses	Medium VLDL (average diameter 44.5 nm)	mmol/l	0.1212	0.0147	1.5659	2.6508	1.1838	0.024	0.1113	0.0146	8.2449	1.65301e-16	599529
Metabolite (Tambets et al, 2024)	GCST90451227	Total lipids in medium VLDL	M_VLDL_L	Lipoprotein subclasses	Medium VLDL (average diameter 44.5 nm)	mmol/l	0.1352	0.0148	1.6985	2.7928	1.1943	0.0246	0.1084	0.0137	9.13514	6.53251e-20	599529
Metabolite (Tambets et al, 2024)	GCST90451228	Phospholipids to total lipids ratio in medium VLDL	M_VLDL_PL_pct	Relative lipoprotein lipid concentrations	Medium VLDL ratios	%	0.1367	0.0144	1.7256	2.8133	1.1703	0.024	0.0939	0.0132	9.49306	2.24359e-21	599529
Metabolite (Tambets et al, 2024)	GCST90451229	Phospholipids in medium VLDL	M_VLDL_PL	Lipoprotein subclasses	Medium VLDL (average diameter 44.5 nm)	mmol/l	0.1272	0.0147	1.6183	2.687	1.1916	0.025	0.1136	0.0148	8.65306	5.01361e-18	599529
Metabolite (Tambets et al, 2024)	GCST90451230	Concentration of medium VLDL particles	M_VLDL_P	Lipoprotein subclasses	Medium VLDL (average diameter 44.5 nm)	mmol/l	0.1289	0.0149	1.6372	2.6966	1.1916	0.0243	0.1129	0.0143	8.65101	5.10471e-18	599529
Metabolite (Tambets et al, 2024)	GCST90451231	Triglycerides to total lipids ratio in medium VLDL	M_VLDL_TG_pct	Relative lipoprotein lipid concentrations	Medium VLDL ratios	%	0.1612	0.0147	1.9218	3.1694	1.2066	0.0265	0.0952	0.0122	10.966	5.56899e-28	599529
Metabolite (Tambets et al, 2024)	GCST90451232	Triglycerides in medium VLDL	M_VLDL_TG	Lipoprotein subclasses	Medium VLDL (average diameter 44.5 nm)	mmol/l	0.1478	0.0138	1.8606	3.0259	1.2174	0.0252	0.1073	0.0125	10.7101	9.12189e-27	599529
Metabolite (Tambets et al, 2024)	GCST90451233	Total cholesterol minus HDL-C	non_HDL_C	Cholesterol	NA	mmol/l	0.1086	0.0139	1.4998	2.4594	1.1632	0.0244	0.1118	0.0167	7.81295	5.58649e-15	599529
Metabolite (Tambets et al, 2024)	GCST90451234	Ratio of omega-3 fatty acids to total fatty acids	Omega_3_pct	Fatty acids	Fatty acid ratios	%	0.1054	0.017	1.6715	2.3088	1.0886	0.0142	0.0677	0.0108	6.2	5.64632e-10	599529
Metabolite (Tambets et al, 2024)	GCST90451235	Omega-3 fatty acids	Omega_3	Fatty acids	NA	mmol/l	0.1273	0.0179	1.6715	2.6197	1.1349	0.0167	0.0833	0.0103	7.11173	1.14596e-12	599529
Metabolite (Tambets et al, 2024)	GCST90451236	Ratio of omega-6 fatty acids to omega-3 fatty acids	Omega_6_by_Omega_3	Fatty acids	Fatty acid ratios	ratio	0.1116	0.0175	1.6486	2.3894	1.1004	0.0141	0.0722	0.0102	6.37714	1.80422e-10	599529
Metabolite (Tambets et al, 2024)	GCST90451237	Ratio of omega-6 fatty acids to total fatty acids	Omega_6_pct	Fatty acids	Fatty acid ratios	%	0.1269	0.0106	1.8525	2.7534	1.1714	0.0207	0.0977	0.0118	11.9717	4.99948e-33	599529
Metabolite (Tambets et al, 2024)	GCST90451238	Omega-6 fatty acids	Omega_6	Fatty acids	NA	mmol/l	0.125	0.0159	1.5364	2.6596	1.152	0.0218	0.0916	0.0131	7.86164	3.79151e-15	599529
Metabolite (Tambets et al, 2024)	GCST90451239	Phenylalanine	Phe	Amino acids	Aromatic amino acids	mmol/l	0.0295	0.0039	1.2498	1.402	1.0523	0.0109	0.1302	0.0271	7.5641	3.90551e-14	599529
Metabolite (Tambets et al, 2024)	GCST90451240	Phosphatidylcholines	Phosphatidylc	Other lipids	NA	mmol/l	0.123	0.0143	1.6108	2.6368	1.15	0.0216	0.0917	0.0132	8.6014	7.87505e-18	599529
Metabolite (Tambets et al, 2024)	GCST90451241	Phosphoglycerides	Phosphoglyc	Other lipids	NA	mmol/l	0.122	0.0143	1.5883	2.6192	1.1409	0.0212	0.087	0.0131	8.53147	1.44502e-17	599529
Metabolite (Tambets et al, 2024)	GCST90451242	Ratio of polyunsaturated fatty acids to monounsaturated fatty acids	PUFA_by_MUFA	Fatty acids	Fatty acid ratios	ratio	0.1569	0.0138	2.0471	3.1302	1.2007	0.0231	0.0942	0.0109	11.3696	5.92821e-30	599529
Metabolite (Tambets et al, 2024)	GCST90451243	Ratio of polyunsaturated fatty acids to total fatty acids	PUFA_pct	Fatty acids	Fatty acid ratios	%	0.1308	0.0108	1.9259	2.7622	1.1567	0.0201	0.0889	0.0114	12.1111	9.22362e-34	599529
Metabolite (Tambets et al, 2024)	GCST90451244	Polyunsaturated fatty acids	PUFA	Fatty acids	NA	mmol/l	0.1334	0.0161	1.5733	2.7662	1.1607	0.0223	0.091	0.0126	8.28571	1.17402e-16	599529
Metabolite (Tambets et al, 2024)	GCST90451245	Pyruvate	Pyruvate	Glycolysis related metabolites	NA	mmol/l	0.0438	0.0078	1.2531	1.6365	1.0605	0.0117	0.095	0.0184	5.61538	1.96125e-08	599529
Metabolite (Tambets et al, 2024)	GCST90451246	Remnant cholesterol (non-HDL, non-LDL -cholesterol)	Remnant_C	Cholesterol	NA	mmol/l	0.1143	0.015	1.4853	2.5031	1.1588	0.0231	0.1057	0.0154	7.62	2.53676e-14	599529
Metabolite (Tambets et al, 2024)	GCST90451247	Ratio of saturated fatty acids to total fatty acids	SFA_pct	Fatty acids	Fatty acid ratios	%	0.0557	0.0038	1.453	1.7248	1.0541	0.0133	0.0747	0.0183	14.6579	1.19934e-48	599529
Metabolite (Tambets et al, 2024)	GCST90451248	Saturated fatty acids	SFA	Fatty acids	NA	mmol/l	0.1167	0.0133	1.6221	2.5779	1.1477	0.0203	0.0936	0.0128	8.77444	1.71762e-18	599529
Metabolite (Tambets et al, 2024)	GCST90451249	Cholesteryl esters to total lipids ratio in small HDL	S_HDL_CE_pct	Relative lipoprotein lipid concentrations	Small HDL ratios	%	0.1017	0.0147	1.5181	2.3093	1.1345	0.02	0.1027	0.0153	6.91837	4.56878e-12	599529
Metabolite (Tambets et al, 2024)	GCST90451250	Cholesteryl esters in small HDL	S_HDL_CE	Lipoprotein subclasses	Small HDL (average diameter 8.7 nm)	mmol/l	0.1031	0.0102	1.6032	2.4615	1.1283	0.0183	0.0878	0.0126	10.1078	5.09946e-24	599529
Metabolite (Tambets et al, 2024)	GCST90451251	Cholesterol to total lipids ratio in small HDL	S_HDL_C_pct	Relative lipoprotein lipid concentrations	Small HDL ratios	%	0.1197	0.0148	1.6259	2.545	1.1539	0.0216	0.0996	0.014	8.08784	6.07332e-16	599529
Metabolite (Tambets et al, 2024)	GCST90451252	Cholesterol in small HDL	S_HDL_C	Lipoprotein subclasses	Small HDL (average diameter 8.7 nm)	mmol/l	0.1084	0.0104	1.6183	2.5472	1.1318	0.0191	0.0852	0.0123	10.4231	1.94555e-25	599529
Metabolite (Tambets et al, 2024)	GCST90451253	Free cholesterol to total lipids ratio in small HDL	S_HDL_FC_pct	Relative lipoprotein lipid concentrations	Small HDL ratios	%	0.1567	0.0209	1.7452	2.9377	1.1783	0.0261	0.092	0.0135	7.49761	6.49931e-14	599529
Metabolite (Tambets et al, 2024)	GCST90451254	Free cholesterol in small HDL	S_HDL_FC	Lipoprotein subclasses	Small HDL (average diameter 8.7 nm)	mmol/l	0.1149	0.012	1.6183	2.611	1.1402	0.0209	0.087	0.013	9.575	1.01857e-21	599529
Metabolite (Tambets et al, 2024)	GCST90451255	Total lipids in small HDL	S_HDL_L	Lipoprotein subclasses	Small HDL (average diameter 8.7 nm)	mmol/l	0.1162	0.0117	1.6677	2.6783	1.135	0.0197	0.0805	0.0117	9.93162	3.03276e-23	599529
Metabolite (Tambets et al, 2024)	GCST90451256	Phospholipids to total lipids ratio in small HDL	S_HDL_PL_pct	Relative lipoprotein lipid concentrations	Small HDL ratios	%	0.1029	0.0138	1.4602	2.2931	1.1435	0.0203	0.111	0.0157	7.45652	8.88364e-14	599529
Metabolite (Tambets et al, 2024)	GCST90451257	Phospholipids in small HDL	S_HDL_PL	Lipoprotein subclasses	Small HDL (average diameter 8.7 nm)	mmol/l	0.1185	0.0126	1.6524	2.6883	1.1367	0.0205	0.081	0.0122	9.40476	5.21481e-21	599529
Metabolite (Tambets et al, 2024)	GCST90451258	Concentration of small HDL particles	S_HDL_P	Lipoprotein subclasses	Small HDL (average diameter 8.7 nm)	mmol/l	0.1119	0.0111	1.6334	2.6222	1.135	0.0191	0.0832	0.0118	10.0811	6.6985e-24	599529
Metabolite (Tambets et al, 2024)	GCST90451259	Triglycerides to total lipids ratio in small HDL	S_HDL_TG_pct	Relative lipoprotein lipid concentrations	Small HDL ratios	%	0.182	0.0157	2.0429	3.446	1.2669	0.0265	0.1091	0.0108	11.5924	4.50562e-31	599529
Metabolite (Tambets et al, 2024)	GCST90451260	Triglycerides in small HDL	S_HDL_TG	Lipoprotein subclasses	Small HDL (average diameter 8.7 nm)	mmol/l	0.1761	0.0164	2.0007	3.3622	1.2424	0.0254	0.1026	0.0107	10.7378	6.76334e-27	599529
Metabolite (Tambets et al, 2024)	GCST90451261	Cholesteryl esters to total lipids ratio in small LDL	S_LDL_CE_pct	Relative lipoprotein lipid concentrations	Small LDL ratios	%	0.1075	0.0134	1.5437	2.4616	1.1413	0.0223	0.0967	0.0153	8.02239	1.03709e-15	599529
Metabolite (Tambets et al, 2024)	GCST90451262	Cholesteryl esters in small LDL	S_LDL_CE	Lipoprotein subclasses	Small LDL (average diameter 18.7 nm)	mmol/l	0.116	0.0143	1.5585	2.5656	1.1802	0.0258	0.1151	0.0165	8.11189	4.98392e-16	599529
Metabolite (Tambets et al, 2024)	GCST90451263	Cholesterol to total lipids ratio in small LDL	S_LDL_C_pct	Relative lipoprotein lipid concentrations	Small LDL ratios	%	0.0684	0.0064	1.4281	1.9021	1.0951	0.0182	0.1054	0.0202	10.6875	1.16468e-26	599529
Metabolite (Tambets et al, 2024)	GCST90451264	Cholesterol in small LDL	S_LDL_C	Lipoprotein subclasses	Small LDL (average diameter 18.7 nm)	mmol/l	0.1082	0.014	1.529	2.4477	1.1723	0.0236	0.119	0.0163	7.72857	1.0876e-14	599529
Metabolite (Tambets et al, 2024)	GCST90451265	Free cholesterol to total lipids ratio in small LDL	S_LDL_FC_pct	Relative lipoprotein lipid concentrations	Small LDL ratios	%	0.1458	0.0186	1.7727	2.8826	1.175	0.0233	0.0929	0.0124	7.83871	4.552e-15	599529
Metabolite (Tambets et al, 2024)	GCST90451266	Free cholesterol in small LDL	S_LDL_FC	Lipoprotein subclasses	Small LDL (average diameter 18.7 nm)	mmol/l	0.1022	0.0164	1.4781	2.3107	1.1481	0.0237	0.113	0.0181	6.23171	4.61379e-10	599529
Metabolite (Tambets et al, 2024)	GCST90451267	Total lipids in small LDL	S_LDL_L	Lipoprotein subclasses	Small LDL (average diameter 18.7 nm)	mmol/l	0.1137	0.0148	1.5474	2.5224	1.1796	0.0245	0.118	0.0161	7.68243	1.56096e-14	599529
Metabolite (Tambets et al, 2024)	GCST90451268	Phospholipids to total lipids ratio in small LDL	S_LDL_PL_pct	Relative lipoprotein lipid concentrations	Small LDL ratios	%	0.1151	0.0137	1.592	2.5571	1.146	0.0224	0.0938	0.0144	8.40146	4.40962e-17	599529
Metabolite (Tambets et al, 2024)	GCST90451269	Phospholipids in small LDL	S_LDL_PL	Lipoprotein subclasses	Small LDL (average diameter 18.7 nm)	mmol/l	0.1123	0.0166	1.5364	2.4784	1.1783	0.0254	0.1206	0.0172	6.76506	1.33254e-11	599529
Metabolite (Tambets et al, 2024)	GCST90451270	Concentration of small LDL particles	S_LDL_P	Lipoprotein subclasses	Small LDL (average diameter 18.7 nm)	mmol/l	0.1138	0.0141	1.5437	2.5263	1.1845	0.0255	0.1209	0.0167	8.07092	6.97693e-16	599529
Metabolite (Tambets et al, 2024)	GCST90451271	Triglycerides to total lipids ratio in small LDL	S_LDL_TG_pct	Relative lipoprotein lipid concentrations	Small LDL ratios	%	0.1527	0.0189	1.8044	3.0018	1.1849	0.0239	0.0924	0.0119	8.07937	6.51048e-16	599529
Metabolite (Tambets et al, 2024)	GCST90451272	Triglycerides in small LDL	S_LDL_TG	Lipoprotein subclasses	Small LDL (average diameter 18.7 nm)	mmol/l	0.1538	0.0155	1.8566	3.0617	1.2127	0.0234	0.1032	0.0114	9.92258	3.32058e-23	599529
Metabolite (Tambets et al, 2024)	GCST90451273	Sphingomyelins	Sphingomyelins	Other lipids	NA	mmol/l	0.1318	0.0146	1.6562	2.6933	1.1644	0.0247	0.0971	0.0146	9.0274	1.75803e-19	599529
Metabolite (Tambets et al, 2024)	GCST90451274	Cholesteryl esters to total lipids ratio in small VLDL	S_VLDL_CE_pct	Relative lipoprotein lipid concentrations	Small VLDL ratios	%	0.1129	0.013	1.592	2.5787	1.1736	0.0234	0.11	0.0148	8.68462	3.80026e-18	599529
Metabolite (Tambets et al, 2024)	GCST90451275	Cholesteryl esters in small VLDL	S_VLDL_CE	Lipoprotein subclasses	Small VLDL (average diameter 36.8 nm)	mmol/l	0.1351	0.0147	1.6524	2.803	1.212	0.0245	0.1176	0.0136	9.19048	3.91106e-20	599529
Metabolite (Tambets et al, 2024)	GCST90451276	Cholesterol to total lipids ratio in small VLDL	S_VLDL_C_pct	Relative lipoprotein lipid concentrations	Small VLDL ratios	%	0.1322	0.0147	1.7062	2.8451	1.1865	0.0248	0.1011	0.0135	8.9932	2.40141e-19	599529
Metabolite (Tambets et al, 2024)	GCST90451277	Cholesterol in small VLDL	S_VLDL_C	Lipoprotein subclasses	Small VLDL (average diameter 36.8 nm)	mmol/l	0.1324	0.0152	1.6221	2.774	1.2041	0.0244	0.1151	0.0137	8.71053	3.02467e-18	599529
Metabolite (Tambets et al, 2024)	GCST90451278	Free cholesterol to total lipids ratio in small VLDL	S_VLDL_FC_pct	Relative lipoprotein lipid concentrations	Small VLDL ratios	%	0.1571	0.0172	1.8525	3.1252	1.206	0.0269	0.0969	0.0127	9.13372	6.61845e-20	599529
Metabolite (Tambets et al, 2024)	GCST90451279	Free cholesterol in small VLDL	S_VLDL_FC	Lipoprotein subclasses	Small VLDL (average diameter 36.8 nm)	mmol/l	0.1224	0.0143	1.5659	2.6435	1.1904	0.0241	0.1158	0.0146	8.55944	1.13417e-17	599529
Metabolite (Tambets et al, 2024)	GCST90451280	Total lipids in small VLDL	S_VLDL_L	Lipoprotein subclasses	Small VLDL (average diameter 36.8 nm)	mmol/l	0.1556	0.0165	1.7767	3.0228	1.2147	0.025	0.1061	0.0123	9.4303	4.08906e-21	599529
Metabolite (Tambets et al, 2024)	GCST90451281	Phospholipids to total lipids ratio in small VLDL	S_VLDL_PL_pct	Relative lipoprotein lipid concentrations	Small VLDL ratios	%	0.1533	0.017	1.8204	3.0756	1.1983	0.0266	0.0955	0.0128	9.01765	1.92172e-19	599529
Metabolite (Tambets et al, 2024)	GCST90451282	Phospholipids in small VLDL	S_VLDL_PL	Lipoprotein subclasses	Small VLDL (average diameter 36.8 nm)	mmol/l	0.1379	0.0153	1.6601	2.8132	1.2028	0.0249	0.1118	0.0138	9.01307	2.00364e-19	599529
Metabolite (Tambets et al, 2024)	GCST90451283	Concentration of small VLDL particles	S_VLDL_P	Lipoprotein subclasses	Small VLDL (average diameter 36.8 nm)	mmol/l	0.1576	0.0165	1.8005	3.0514	1.2208	0.025	0.1076	0.0122	9.55152	1.27813e-21	599529
Metabolite (Tambets et al, 2024)	GCST90451284	Triglycerides to total lipids ratio in small VLDL	S_VLDL_TG_pct	Relative lipoprotein lipid concentrations	Small VLDL ratios	%	0.1388	0.0151	1.7491	2.9205	1.1906	0.0253	0.0993	0.0132	9.19205	3.85414e-20	599529
Metabolite (Tambets et al, 2024)	GCST90451285	Triglycerides in small VLDL	S_VLDL_TG	Lipoprotein subclasses	Small VLDL (average diameter 36.8 nm)	mmol/l	0.1636	0.0167	1.9013	3.2112	1.2288	0.0255	0.1035	0.0115	9.79641	1.16662e-22	599529
Metabolite (Tambets et al, 2024)	GCST90451286	Ratio of triglycerides to phosphoglycerides	TG_by_PG	Other lipids	NA	ratio	0.1838	0.0151	2.1069	3.496	1.2686	0.028	0.1076	0.0112	12.1722	4.37217e-34	599529
Metabolite (Tambets et al, 2024)	GCST90451287	Total concentration of branched-chain amino acids (leucine + isoleucine + valine)	Total_BCAA	Amino acids	Branched-chain amino acids	mmol/l	0.0631	0.0037	1.5144	1.8482	1.0788	0.0145	0.0929	0.0171	17.0541	3.26109e-65	599529
Metabolite (Tambets et al, 2024)	GCST90451288	Total esterified cholesterol	Total_CE	Cholesteryl esters	NA	mmol/l	0.1254	0.0145	1.5883	2.6611	1.1593	0.0239	0.0959	0.0144	8.64828	5.22833e-18	599529
Metabolite (Tambets et al, 2024)	GCST90451289	Total cholesterol	Total_C	Cholesterol	NA	mmol/l	0.1227	0.0148	1.5659	2.6267	1.1572	0.0239	0.0966	0.0147	8.29054	1.12735e-16	599529
Metabolite (Tambets et al, 2024)	GCST90451290	Total fatty acids	Total_FA	Fatty acids	NA	mmol/l	0.1312	0.0155	1.6448	2.7721	1.1612	0.0213	0.091	0.012	8.46452	2.57218e-17	599529
Metabolite (Tambets et al, 2024)	GCST90451291	Total free cholesterol	Total_FC	Free cholesterol	NA	mmol/l	0.1178	0.0152	1.5181	2.5557	1.1517	0.0234	0.0975	0.015	7.75	9.18925e-15	599529
Metabolite (Tambets et al, 2024)	GCST90451292	Total lipids in lipoprotein particles	Total_L	Total lipids	NA	mmol/l	0.1204	0.0154	1.5401	2.5783	1.1519	0.0228	0.0962	0.0144	7.81818	5.35917e-15	599529
Metabolite (Tambets et al, 2024)	GCST90451293	Total phospholipids in lipoprotein particles	Total_PL	Phospholipids	NA	mmol/l	0.1239	0.0142	1.5771	2.6285	1.1474	0.0216	0.0905	0.0133	8.72535	2.65354e-18	599529
Metabolite (Tambets et al, 2024)	GCST90451294	Total concentration of lipoprotein particles	Total_P	Lipoprotein particle concentrations	NA	mmol/l	0.1404	0.0136	1.7688	2.952	1.1885	0.0224	0.0966	0.0115	10.3235	5.51575e-25	599529
Metabolite (Tambets et al, 2024)	GCST90451295	Total triglycerides	Total_TG	Triglycerides	NA	mmol/l	0.1542	0.014	1.9136	3.1035	1.2176	0.0248	0.1034	0.0118	11.0143	3.26113e-28	599529
Metabolite (Tambets et al, 2024)	GCST90451296	Tyrosine	Tyr	Amino acids	Aromatic amino acids	mmol/l	0.07	0.0076	1.4602	2.0108	1.0927	0.0146	0.0917	0.0144	9.21053	3.2453e-20	599529
Metabolite (Tambets et al, 2024)	GCST90451297	Degree of unsaturation	Unsaturation	Fatty acids	NA	degree	0.1271	0.0173	1.8405	2.6382	1.1299	0.0191	0.0793	0.0117	7.34682	2.02977e-13	599529
Metabolite (Tambets et al, 2024)	GCST90451298	Valine	Val	Amino acids	Branched-chain amino acids	mmol/l	0.0744	0.0042	1.5845	1.9946	1.0966	0.0166	0.0971	0.0167	17.7143	3.25331e-70	599529
Metabolite (Tambets et al, 2024)	GCST90451299	Cholesteryl esters in VLDL	VLDL_CE	Cholesteryl esters	NA	mmol/l	0.1241	0.0148	1.5659	2.6245	1.1892	0.0241	0.1164	0.0148	8.38514	5.06675e-17	599529
Metabolite (Tambets et al, 2024)	GCST90451300	VLDL cholesterol	VLDL_C	Cholesterol	NA	mmol/l	0.1299	0.0146	1.6296	2.6988	1.1958	0.0243	0.1152	0.0143	8.89726	5.72422e-19	599529
Metabolite (Tambets et al, 2024)	GCST90451301	Free cholesterol in VLDL	VLDL_FC	Free cholesterol	NA	mmol/l	0.1411	0.0149	1.7256	2.8545	1.2021	0.0242	0.109	0.0131	9.4698	2.80384e-21	599529
Metabolite (Tambets et al, 2024)	GCST90451302	Total lipids in VLDL	VLDL_L	Total lipids	NA	mmol/l	0.1484	0.0145	1.8324	2.9941	1.2106	0.0244	0.1056	0.0122	10.2345	1.38936e-24	599529
Metabolite (Tambets et al, 2024)	GCST90451303	Phospholipids in VLDL	VLDL_PL	Phospholipids	NA	mmol/l	0.148	0.0151	1.7846	2.9567	1.2115	0.0241	0.1081	0.0123	9.80132	1.11119e-22	599529
Metabolite (Tambets et al, 2024)	GCST90451304	Concentration of VLDL particles	VLDL_P	Lipoprotein particle concentrations	NA	mmol/l	0.1443	0.016	1.7062	2.8734	1.2042	0.0242	0.109	0.0129	9.01875	1.90248e-19	599529
Metabolite (Tambets et al, 2024)	GCST90451305	Average diameter for VLDL particles	VLDL_size	Lipoprotein particle sizes	NA	nm	0.1712	0.0159	1.9798	3.3343	1.2237	0.0259	0.0958	0.0111	10.7673	4.91218e-27	599529
Metabolite (Tambets et al, 2024)	GCST90451306	Triglycerides in VLDL	VLDL_TG	Triglycerides	NA	mmol/l	0.1548	0.0139	1.9218	3.1178	1.2194	0.0255	0.1036	0.012	11.1367	8.3152e-29	599529
Metabolite (Tambets et al, 2024)	GCST90451307	Cholesteryl esters to total lipids ratio in very large HDL	XL_HDL_CE_pct	Relative lipoprotein lipid concentrations	Very large HDL ratios	%	0.0761	0.0101	1.4281	1.9963	1.1032	0.0189	0.1036	0.019	7.53465	4.89633e-14	599529
Metabolite (Tambets et al, 2024)	GCST90451308	Cholesteryl esters in very large HDL	XL_HDL_CE	Lipoprotein subclasses	Very large HDL (average diameter 14.3 nm)	mmol/l	0.217	0.0195	2.238	3.8241	1.2948	0.0295	0.1044	0.0104	11.1282	9.14585e-29	599529
Metabolite (Tambets et al, 2024)	GCST90451309	Cholesterol to total lipids ratio in very large HDL	XL_HDL_C_pct	Relative lipoprotein lipid concentrations	Very large HDL ratios	%	0.0893	0.0151	1.4602	2.0847	1.1047	0.0188	0.0965	0.0174	5.91391	3.34086e-09	599529
Metabolite (Tambets et al, 2024)	GCST90451310	Cholesterol in very large HDL	XL_HDL_C	Lipoprotein subclasses	Very large HDL (average diameter 14.3 nm)	mmol/l	0.2109	0.0192	2.1983	3.7392	1.2784	0.0284	0.1016	0.0104	10.9844	4.54373e-28	599529
Metabolite (Tambets et al, 2024)	GCST90451311	Free cholesterol to total lipids ratio in very large HDL	XL_HDL_FC_pct	Relative lipoprotein lipid concentrations	Very large HDL ratios	%	0.1806	0.02	2.0471	3.3014	1.242	0.0253	0.1051	0.011	9.03	1.71672e-19	599529
Metabolite (Tambets et al, 2024)	GCST90451312	Free cholesterol in very large HDL	XL_HDL_FC	Lipoprotein subclasses	Very large HDL (average diameter 14.3 nm)	mmol/l	0.1771	0.0175	1.9756	3.3339	1.2177	0.025	0.0933	0.0107	10.12	4.50416e-24	599529
Metabolite (Tambets et al, 2024)	GCST90451313	Total lipids in very large HDL	XL_HDL_L	Lipoprotein subclasses	Very large HDL (average diameter 14.3 nm)	mmol/l	0.1996	0.0194	2.1372	3.5813	1.2591	0.0265	0.1004	0.0103	10.2887	7.9272e-25	599529
Metabolite (Tambets et al, 2024)	GCST90451314	Phospholipids to total lipids ratio in very large HDL	XL_HDL_PL_pct	Relative lipoprotein lipid concentrations	Very large HDL ratios	%	0.1567	0.0157	1.9054	3.0016	1.203	0.0227	0.1014	0.0113	9.98089	1.84798e-23	599529
Metabolite (Tambets et al, 2024)	GCST90451315	Phospholipids in very large HDL	XL_HDL_PL	Lipoprotein subclasses	Very large HDL (average diameter 14.3 nm)	mmol/l	0.194	0.0191	2.1155	3.5151	1.2545	0.0261	0.1012	0.0104	10.1571	3.08205e-24	599529
Metabolite (Tambets et al, 2024)	GCST90451316	Concentration of very large HDL particles	XL_HDL_P	Lipoprotein subclasses	Very large HDL (average diameter 14.3 nm)	mmol/l	0.1915	0.0195	2.0897	3.4509	1.2456	0.0268	0.1002	0.0109	9.82051	9.1875e-23	599529
Metabolite (Tambets et al, 2024)	GCST90451317	Triglycerides to total lipids ratio in very large HDL	XL_HDL_TG_pct	Relative lipoprotein lipid concentrations	Very large HDL ratios	%	0.1834	0.0167	2.0513	3.5225	1.2602	0.0267	0.1032	0.0106	10.982	4.66295e-28	599529
Metabolite (Tambets et al, 2024)	GCST90451318	Triglycerides in very large HDL	XL_HDL_TG	Lipoprotein subclasses	Very large HDL (average diameter 14.3 nm)	mmol/l	0.1147	0.0173	1.5035	2.4553	1.1377	0.0199	0.0946	0.0137	6.63006	3.35555e-11	599529
Metabolite (Tambets et al, 2024)	GCST90451319	Cholesteryl esters to total lipids ratio in very large VLDL	XL_VLDL_CE_pct	Relative lipoprotein lipid concentrations	Very large VLDL ratios	%	0.1393	0.0119	1.8284	2.8769	1.169	0.0229	0.09	0.0122	11.7059	1.18916e-31	599529
Metabolite (Tambets et al, 2024)	GCST90451320	Cholesteryl esters in very large VLDL	XL_VLDL_CE	Lipoprotein subclasses	Very large VLDL (average diameter 64 nm)	mmol/l	0.1492	0.0145	1.8204	2.9714	1.2182	0.025	0.1107	0.0127	10.2897	7.84568e-25	599529
Metabolite (Tambets et al, 2024)	GCST90451321	Cholesterol to total lipids ratio in very large VLDL	XL_VLDL_C_pct	Relative lipoprotein lipid concentrations	Very large VLDL ratios	%	0.1392	0.0118	1.8244	2.8594	1.1663	0.023	0.0894	0.0124	11.7966	4.06353e-32	599529
Metabolite (Tambets et al, 2024)	GCST90451322	Cholesterol in very large VLDL	XL_VLDL_C	Lipoprotein subclasses	Very large VLDL (average diameter 64 nm)	mmol/l	0.1551	0.0148	1.8768	3.0602	1.2232	0.0252	0.1084	0.0122	10.4797	1.07049e-25	599529
Metabolite (Tambets et al, 2024)	GCST90451323	Free cholesterol to total lipids ratio in very large VLDL	XL_VLDL_FC_pct	Relative lipoprotein lipid concentrations	Very large VLDL ratios	%	0.1057	0.0095	1.6296	2.3941	1.1272	0.0203	0.0912	0.0145	11.1263	9.34172e-29	599529
Metabolite (Tambets et al, 2024)	GCST90451324	Free cholesterol in very large VLDL	XL_VLDL_FC	Lipoprotein subclasses	Very large VLDL (average diameter 64 nm)	mmol/l	0.1553	0.0143	1.9095	3.0911	1.2231	0.0251	0.1067	0.012	10.8601	1.78476e-27	599529
Metabolite (Tambets et al, 2024)	GCST90451325	Total lipids in very large VLDL	XL_VLDL_L	Lipoprotein subclasses	Very large VLDL (average diameter 64 nm)	mmol/l	0.1611	0.0141	1.959	3.1837	1.2276	0.0255	0.1042	0.0117	11.4255	3.11741e-30	599529
Metabolite (Tambets et al, 2024)	GCST90451326	Phospholipids to total lipids ratio in very large VLDL	XL_VLDL_PL_pct	Relative lipoprotein lipid concentrations	Very large VLDL ratios	%	0.0788	0.0099	1.3789	2.0208	1.1158	0.0187	0.1134	0.0183	7.9596	1.72602e-15	599529
Metabolite (Tambets et al, 2024)	GCST90451327	Phospholipids in very large VLDL	XL_VLDL_PL	Lipoprotein subclasses	Very large VLDL (average diameter 64 nm)	mmol/l	0.1581	0.0142	1.9383	3.1403	1.2271	0.0253	0.1061	0.0118	11.1338	8.58913e-29	599529
Metabolite (Tambets et al, 2024)	GCST90451328	Concentration of very large VLDL particles	XL_VLDL_P	Lipoprotein subclasses	Very large VLDL (average diameter 64 nm)	mmol/l	0.1638	0.0142	1.9714	3.2149	1.2344	0.0256	0.1058	0.0115	11.5352	8.76717e-31	599529
Metabolite (Tambets et al, 2024)	GCST90451329	Triglycerides to total lipids ratio in very large VLDL	XL_VLDL_TG_pct	Relative lipoprotein lipid concentrations	Very large VLDL ratios	%	0.1195	0.0112	1.6985	2.5665	1.1389	0.0214	0.0887	0.0137	10.6696	1.41168e-26	599529
Metabolite (Tambets et al, 2024)	GCST90451330	Triglycerides in very large VLDL	XL_VLDL_TG	Lipoprotein subclasses	Very large VLDL (average diameter 64 nm)	mmol/l	0.1623	0.0139	1.9714	3.2218	1.224	0.0258	0.1008	0.0116	11.6763	1.68552e-31	599529
Metabolite (Tambets et al, 2024)	GCST90451331	Cholesteryl esters to total lipids ratio in very small VLDL	XS_VLDL_CE_pct	Relative lipoprotein lipid concentrations	Very small VLDL ratios	%	0.1828	0.019	2.0091	3.4142	1.242	0.0259	0.1002	0.0107	9.62105	6.51609e-22	599529
Metabolite (Tambets et al, 2024)	GCST90451332	Cholesteryl esters in very small VLDL	XS_VLDL_CE	Lipoprotein subclasses	Very small VLDL (average diameter 31.3 nm)	mmol/l	0.1185	0.0152	1.5071	2.5216	1.1485	0.0228	0.0976	0.015	7.79605	6.38738e-15	599529
Metabolite (Tambets et al, 2024)	GCST90451333	Cholesterol to total lipids ratio in very small VLDL	XS_VLDL_C_pct	Relative lipoprotein lipid concentrations	Very small VLDL ratios	%	0.1777	0.019	1.9673	3.342	1.2329	0.0256	0.0994	0.0109	9.35263	8.54936e-21	599529
Metabolite (Tambets et al, 2024)	GCST90451334	Cholesterol in very small VLDL	XS_VLDL_C	Lipoprotein subclasses	Very small VLDL (average diameter 31.3 nm)	mmol/l	0.1166	0.015	1.489	2.5109	1.1514	0.022	0.1002	0.0145	7.77333	7.64472e-15	599529
Metabolite (Tambets et al, 2024)	GCST90451335	Free cholesterol to total lipids ratio in very small VLDL	XS_VLDL_FC_pct	Relative lipoprotein lipid concentrations	Very small VLDL ratios	%	0.0913	0.0115	1.453	2.2062	1.1167	0.0191	0.0967	0.0158	7.93913	2.03604e-15	599529
Metabolite (Tambets et al, 2024)	GCST90451336	Free cholesterol in very small VLDL	XS_VLDL_FC	Lipoprotein subclasses	Very small VLDL (average diameter 31.3 nm)	mmol/l	0.1212	0.0155	1.5035	2.5978	1.169	0.0222	0.1057	0.0139	7.81935	5.30947e-15	599529
Metabolite (Tambets et al, 2024)	GCST90451337	Total lipids in very small VLDL	XS_VLDL_L	Lipoprotein subclasses	Very small VLDL (average diameter 31.3 nm)	mmol/l	0.1235	0.0159	1.5217	2.5951	1.1711	0.0219	0.1072	0.0137	7.7673	8.01796e-15	599529
Metabolite (Tambets et al, 2024)	GCST90451338	Phospholipids to total lipids ratio in very small VLDL	XS_VLDL_PL_pct	Relative lipoprotein lipid concentrations	Very small VLDL ratios	%	0.1204	0.0118	1.7062	2.5201	1.1494	0.0221	0.0983	0.0145	10.2034	1.91471e-24	599529
Metabolite (Tambets et al, 2024)	GCST90451339	Phospholipids in very small VLDL	XS_VLDL_PL	Lipoprotein subclasses	Very small VLDL (average diameter 31.3 nm)	mmol/l	0.1269	0.0162	1.5474	2.6671	1.1806	0.022	0.1083	0.0132	7.83333	4.75103e-15	599529
Metabolite (Tambets et al, 2024)	GCST90451340	Concentration of very small VLDL particles	XS_VLDL_P	Lipoprotein subclasses	Very small VLDL (average diameter 31.3 nm)	mmol/l	0.1238	0.016	1.5181	2.637	1.1743	0.023	0.1065	0.014	7.7375	1.01391e-14	599529
Metabolite (Tambets et al, 2024)	GCST90451341	Triglycerides to total lipids ratio in very small VLDL	XS_VLDL_TG_pct	Relative lipoprotein lipid concentrations	Very small VLDL ratios	%	0.1732	0.0184	1.93	3.3276	1.228	0.0252	0.0979	0.0108	9.41304	4.81975e-21	599529
Metabolite (Tambets et al, 2024)	GCST90451342	Triglycerides in very small VLDL	XS_VLDL_TG	Lipoprotein subclasses	Very small VLDL (average diameter 31.3 nm)	mmol/l	0.1537	0.0177	1.8084	3.0454	1.2162	0.0244	0.1057	0.0119	8.68362	3.83382e-18	599529
Metabolite (Tambets et al, 2024)	GCST90451343	Cholesteryl esters to total lipids ratio in chylomicrons and extremely large VLDL	XXL_VLDL_CE_pct	Relative lipoprotein lipid concentrations	Chylomicrons and extremely large VLDL ratios	%	0.053	0.0073	1.3135	1.6908	1.0644	0.0146	0.0932	0.0211	7.26027	3.86307e-13	599529
Metabolite (Tambets et al, 2024)	GCST90451344	Cholesteryl esters in chylomicrons and extremely large VLDL	XXL_VLDL_CE	Lipoprotein subclasses	Chylomicrons and extremely large VLDL (particle diameters from 75 nm upwards)	mmol/l	0.15	0.0142	1.8768	3.0219	1.197	0.025	0.0974	0.0124	10.5634	4.40507e-26	599529
Metabolite (Tambets et al, 2024)	GCST90451345	Cholesterol to total lipids ratio in chylomicrons and extremely large VLDL	XXL_VLDL_C_pct	Relative lipoprotein lipid concentrations	Chylomicrons and extremely large VLDL ratios	%	0.0602	0.0084	1.365	1.7832	1.0679	0.0151	0.0867	0.0192	7.16667	7.68458e-13	599529
Metabolite (Tambets et al, 2024)	GCST90451346	Cholesterol in chylomicrons and extremely large VLDL	XXL_VLDL_C	Lipoprotein subclasses	Chylomicrons and extremely large VLDL (particle diameters from 75 nm upwards)	mmol/l	0.1491	0.014	1.885	3.0273	1.1957	0.0248	0.0965	0.0122	10.65	1.74365e-26	599529
Metabolite (Tambets et al, 2024)	GCST90451347	Free cholesterol to total lipids ratio in chylomicrons and extremely large VLDL	XXL_VLDL_FC_pct	Relative lipoprotein lipid concentrations	Chylomicrons and extremely large VLDL ratios	%	0.0579	0.0066	1.3929	1.7667	1.0715	0.0157	0.0933	0.0205	8.77273	1.7439e-18	599529
Metabolite (Tambets et al, 2024)	GCST90451348	Free cholesterol in chylomicrons and extremely large VLDL	XXL_VLDL_FC	Lipoprotein subclasses	Chylomicrons and extremely large VLDL (particle diameters from 75 nm upwards)	mmol/l	0.1436	0.0137	1.8566	2.973	1.1892	0.0239	0.0959	0.0121	10.4818	1.04785e-25	599529
Metabolite (Tambets et al, 2024)	GCST90451349	Total lipids in chylomicrons and extremely large VLDL	XXL_VLDL_L	Lipoprotein subclasses	Chylomicrons and extremely large VLDL (particle diameters from 75 nm upwards)	mmol/l	0.1375	0.0128	1.8204	2.897	1.1761	0.0232	0.0928	0.0122	10.7422	6.44978e-27	599529
Metabolite (Tambets et al, 2024)	GCST90451350	Phospholipids to total lipids ratio in chylomicrons and extremely large VLDL	XXL_VLDL_PL_pct	Relative lipoprotein lipid concentrations	Chylomicrons and extremely large VLDL ratios	%	0.0561	0.009	1.2798	1.716	1.0728	0.0175	0.1017	0.0244	6.23333	4.56613e-10	599529
Metabolite (Tambets et al, 2024)	GCST90451351	Phospholipids in chylomicrons and extremely large VLDL	XXL_VLDL_PL	Lipoprotein subclasses	Chylomicrons and extremely large VLDL (particle diameters from 75 nm upwards)	mmol/l	0.1471	0.0137	1.885	3.02	1.1949	0.0242	0.0965	0.012	10.7372	6.80585e-27	599529
Metabolite (Tambets et al, 2024)	GCST90451352	Concentration of chylomicrons and extremely large VLDL particles	XXL_VLDL_P	Lipoprotein subclasses	Chylomicrons and extremely large VLDL (particle diameters from 75 nm upwards)	mmol/l	0.1441	0.0133	1.8687	2.9852	1.1871	0.0235	0.0942	0.0118	10.8346	2.36029e-27	599529
Metabolite (Tambets et al, 2024)	GCST90451353	Triglycerides to total lipids ratio in chylomicrons and extremely large VLDL	XXL_VLDL_TG_pct	Relative lipoprotein lipid concentrations	Chylomicrons and extremely large VLDL ratios	%	0.0435	0.0073	1.2597	1.5803	1.0549	0.0138	0.0946	0.0237	5.9589	2.53935e-09	599529
Metabolite (Tambets et al, 2024)	GCST90451354	Triglycerides in chylomicrons and extremely large VLDL	XXL_VLDL_TG	Lipoprotein subclasses	Chylomicrons and extremely large VLDL (particle diameters from 75 nm upwards)	mmol/l	0.1278	0.0118	1.753	2.7776	1.148	0.0218	0.0833	0.0122	10.8305	2.46781e-27	599529
Metabolite (Karjalainen et al, 2024)	GCST90301941	Acetate	NA	NA	NA	NA	0.0319	0.0043	1.1082	1.1236	1.0373	0.0075	0.3016	0.0611	7.4186	1.18361e-13	136016
Metabolite (Karjalainen et al, 2024)	GCST90301942	Acetone	NA	NA	NA	NA	0.0299	0.007	1.0679	1.0973	1.0153	0.0071	0.1575	0.0726	4.27143	1.94225e-05	130311
Metabolite (Karjalainen et al, 2024)	GCST90301943	Alanine	NA	NA	NA	NA	0.0807	0.0098	1.1651	1.252	1.0339	0.0079	0.1345	0.0313	8.23469	1.80017e-16	136016
Metabolite (Karjalainen et al, 2024)	GCST90301944	Albumin	NA	NA	NA	NA	0.0383	0.0042	1.105	1.1296	1.026	0.0071	0.2008	0.0549	9.11905	7.57874e-20	136016
Metabolite (Karjalainen et al, 2024)	GCST90301945	Apolipoprotein A-I	NA	NA	NA	NA	0.1223	0.0143	1.207	1.38	1.0506	0.0113	0.1333	0.0297	8.55245	1.20505e-17	136016
Metabolite (Karjalainen et al, 2024)	GCST90301946	Ratio of apolipoprotein B to apolipoprotein A-I	NA	NA	NA	NA	0.1307	0.016	1.2038	1.4041	1.0665	0.013	0.1644	0.0322	8.16875	3.11601e-16	136016
Metabolite (Karjalainen et al, 2024)	GCST90301947	Apolipoprotein B	NA	NA	NA	NA	0.1448	0.0167	1.2332	1.4422	1.0712	0.0141	0.161	0.0319	8.67066	4.29628e-18	136016
Metabolite (Karjalainen et al, 2024)	GCST90301948	3-hydroxybutyrate	NA	NA	NA	NA	0.0402	0.0071	1.0741	1.0831	1.0173	0.007	0.2083	0.0837	5.66197	1.49643e-08	83416
Metabolite (Karjalainen et al, 2024)	GCST90301949	Citrate	NA	NA	NA	NA	0.0698	0.0093	1.1113	1.1352	1.0233	0.0081	0.1727	0.0599	7.50538	6.12524e-14	83416
Metabolite (Karjalainen et al, 2024)	GCST90301950	Ratio of conjugated linoleic acid to total fatty acids	NA	NA	NA	NA	0.0264	0.0084	1.0527	1.0652	1.0275	0.0068	0.4213	0.1043	3.14286	0.00167307	70413
Metabolite (Karjalainen et al, 2024)	GCST90301951	Conjugated linoleic acid	NA	NA	NA	NA	0.015	0.0068	1.0405	1.0443	1.023	0.0066	0.5207	0.1489	2.20588	0.0273922	70413
Metabolite (Karjalainen et al, 2024)	GCST90301952	Creatinine	NA	NA	NA	NA	0.1309	0.0096	1.2498	1.4045	1.0362	0.01	0.0895	0.0246	13.6354	2.46578e-42	136016
Metabolite (Karjalainen et al, 2024)	GCST90301953	Ratio of diacylglycerol to triglycerides	NA	NA	NA	NA	0.0803	0.0126	1.0988	1.1449	1.0248	0.0082	0.1712	0.0566	6.37302	1.85347e-10	74743
Metabolite (Karjalainen et al, 2024)	GCST90301954	Diacylglycerol	NA	NA	NA	NA	0.0297	0.0069	1.0496	1.0593	1.0159	0.0067	0.2676	0.1126	4.30435	1.67478e-05	74743
Metabolite (Karjalainen et al, 2024)	GCST90301955	Ratio of 22:6 docosahexaenoic acid to total fatty acids	NA	NA	NA	NA	0.0982	0.0154	1.1843	1.2965	1.0417	0.0095	0.1405	0.032	6.37662	1.81035e-10	136016
Metabolite (Karjalainen et al, 2024)	GCST90301956	22:6 docosahexaenoic acid	NA	NA	NA	NA	0.0653	0.0128	1.1459	1.2024	1.0347	0.008	0.1712	0.0393	5.10156	3.36861e-07	136016
Metabolite (Karjalainen et al, 2024)	GCST90301957	Esterified cholesterol	NA	NA	NA	NA	0.1216	0.014	1.1747	1.37	1.0545	0.0125	0.1473	0.0339	8.68571	3.7637e-18	136016
Metabolite (Karjalainen et al, 2024)	GCST90301958	Estimated description of fatty acid chain length not actual carbon number	NA	NA	NA	NA	0.064	0.0095	1.0772	1.1048	1.0098	0.0072	0.0938	0.0691	6.73684	1.61866e-11	74743
Metabolite (Karjalainen et al, 2024)	GCST90301959	Ratio of omega-3 fatty acids to total fatty acids	NA	NA	NA	NA	0.1019	0.018	1.1715	1.303	1.0392	0.0088	0.1294	0.0292	5.66111	1.50396e-08	136016
Metabolite (Karjalainen et al, 2024)	GCST90301960	Omega-3 fatty acids	NA	NA	NA	NA	0.0727	0.0185	1.1459	1.2134	1.0275	0.0083	0.1291	0.0388	3.92973	8.50414e-05	136016
Metabolite (Karjalainen et al, 2024)	GCST90301961	Ratio of omega-6 fatty acids to total fatty acids	NA	NA	NA	NA	0.1154	0.0148	1.1811	1.3605	1.0525	0.0118	0.1456	0.0327	7.7973	6.32471e-15	136016
Metabolite (Karjalainen et al, 2024)	GCST90301962	Omega-6 fatty acids	NA	NA	NA	NA	0.086	0.0084	1.1715	1.2437	1.0273	0.0082	0.1121	0.0338	10.2381	1.33845e-24	126671
Metabolite (Karjalainen et al, 2024)	GCST90301963	Free cholesterol	NA	NA	NA	NA	0.1254	0.0156	1.1715	1.3704	1.0509	0.0126	0.1375	0.0339	8.03846	9.09734e-16	136016
Metabolite (Karjalainen et al, 2024)	GCST90301964	Glucose	NA	NA	NA	NA	0.0481	0.0069	1.1019	1.1543	1.023	0.0076	0.1493	0.0491	6.97101	3.14664e-12	136016
Metabolite (Karjalainen et al, 2024)	GCST90301965	Glutamine	NA	NA	NA	NA	0.086	0.0129	1.1587	1.2547	1.0291	0.0079	0.1144	0.0311	6.66667	2.61678e-11	131686
Metabolite (Karjalainen et al, 2024)	GCST90301966	Glycerol	NA	NA	NA	NA	0.0438	0.0128	1.0436	1.0544	1.0187	0.0064	0.3435	0.1173	3.42188	0.000621909	42058
Metabolite (Karjalainen et al, 2024)	GCST90301967	Glycoprotein acetylation	NA	NA	NA	NA	0.1161	0.0414	1.0957	1.2237	1.0248	0.008	0.1111	0.0358	2.80435	0.00504185	90223
Metabolite (Karjalainen et al, 2024)	GCST90301968	Glycine	NA	NA	NA	NA	0.1003	0.0106	1.207	1.3034	1.0458	0.0085	0.1508	0.028	9.46226	3.01346e-21	128809
Metabolite (Karjalainen et al, 2024)	GCST90301969	Total cholesterol in HDL2	NA	NA	NA	NA	0.1426	0.0159	1.2431	1.4491	1.0677	0.0127	0.1507	0.0283	8.96855	3.00434e-19	136016
Metabolite (Karjalainen et al, 2024)	GCST90301970	Total cholesterol in HDL3	NA	NA	NA	NA	0.0727	0.0124	1.1301	1.2142	1.0273	0.01	0.1276	0.0465	5.8629	4.54843e-09	136016
Metabolite (Karjalainen et al, 2024)	GCST90301971	Total cholesterol in HDL	NA	NA	NA	NA	0.1413	0.0162	1.2365	1.4428	1.065	0.0125	0.1469	0.0283	8.72222	2.72794e-18	136016
Metabolite (Karjalainen et al, 2024)	GCST90301972	Mean diameter for HDL particles	NA	NA	NA	NA	0.1629	0.0232	1.2464	1.4997	1.0768	0.0129	0.1537	0.0258	7.02155	2.19418e-12	136016
Metabolite (Karjalainen et al, 2024)	GCST90301973	Triglycerides in HDL	NA	NA	NA	NA	0.1119	0.0234	1.1491	1.3338	1.0432	0.0098	0.1295	0.0295	4.78205	1.73515e-06	136016
Metabolite (Karjalainen et al, 2024)	GCST90301974	Histidine	NA	NA	NA	NA	0.04	0.0055	1.0895	1.1355	1.0291	0.0081	0.2145	0.06	7.27273	3.52301e-13	136016
Metabolite (Karjalainen et al, 2024)	GCST90301975	Cholesterol esters to total lipids ratio in IDL	NA	NA	NA	NA	0.1191	0.015	1.1715	1.3579	1.0532	0.0128	0.1485	0.0358	7.94	2.02181e-15	136016
Metabolite (Karjalainen et al, 2024)	GCST90301976	Cholesterol esters in IDL	NA	NA	NA	NA	0.0825	0.0137	1.127	1.2439	1.0304	0.0085	0.1245	0.0348	6.0219	1.72384e-09	136016
Metabolite (Karjalainen et al, 2024)	GCST90301977	Total cholesterol to total lipids ratio in IDL	NA	NA	NA	NA	0.1162	0.0144	1.1715	1.3519	1.0537	0.0126	0.1527	0.0358	8.06944	7.06188e-16	136016
Metabolite (Karjalainen et al, 2024)	GCST90301978	Total cholesterol in IDL	NA	NA	NA	NA	0.0482	0.0128	1.0802	1.1475	1.0262	0.0081	0.1777	0.0549	3.76562	0.000166133	136016
Metabolite (Karjalainen et al, 2024)	GCST90301979	Free cholesterol to total lipids ratio in IDL	NA	NA	NA	NA	0.1243	0.0161	1.1683	1.3647	1.0486	0.0131	0.1333	0.0358	7.7205	1.15877e-14	136016
Metabolite (Karjalainen et al, 2024)	GCST90301980	Free cholesterol in IDL	NA	NA	NA	NA	0.1216	0.0143	1.2005	1.3656	1.0396	0.0107	0.1084	0.0294	8.5035	1.83964e-17	136016
Metabolite (Karjalainen et al, 2024)	GCST90301981	Total lipids in IDL	NA	NA	NA	NA	0.1254	0.0161	1.1747	1.3709	1.0531	0.0131	0.1432	0.0353	7.78882	6.76379e-15	136016
Metabolite (Karjalainen et al, 2024)	GCST90301982	Phospholipids to total lipds ratio in IDL	NA	NA	NA	NA	0.1267	0.0164	1.1779	1.3733	1.0532	0.0133	0.1426	0.0356	7.72561	1.11319e-14	136016
Metabolite (Karjalainen et al, 2024)	GCST90301983	Phospholipids in IDL	NA	NA	NA	NA	0.1224	0.0158	1.1683	1.361	1.0504	0.013	0.1395	0.036	7.74684	9.42109e-15	136016
Metabolite (Karjalainen et al, 2024)	GCST90301984	Concentration of IDL particles	NA	NA	NA	NA	0.0671	0.0099	1.1175	1.2136	1.0389	0.0095	0.1821	0.0445	6.77778	1.22038e-11	136016
Metabolite (Karjalainen et al, 2024)	GCST90301985	Triglycerides to total lipids ratio in IDL	NA	NA	NA	NA	0.1331	0.0232	1.2005	1.3861	1.0473	0.0115	0.1226	0.0297	5.73707	9.6329e-09	136016
Metabolite (Karjalainen et al, 2024)	GCST90301986	Triglycerides in IDL	NA	NA	NA	NA	0.0937	0.0167	1.1459	1.2794	1.0363	0.0096	0.1301	0.0345	5.61078	2.01419e-08	136016
Metabolite (Karjalainen et al, 2024)	GCST90301987	Isoleucine	NA	NA	NA	NA	0.0705	0.0076	1.1683	1.2275	1.0372	0.0077	0.1634	0.0339	9.27632	1.7544e-20	136016
Metabolite (Karjalainen et al, 2024)	GCST90301988	Lactate	NA	NA	NA	NA	0.1135	0.0153	1.1715	1.3583	1.0544	0.0118	0.1519	0.0329	7.4183	1.18633e-13	136016
Metabolite (Karjalainen et al, 2024)	GCST90301989	18:2 linoleic acid	NA	NA	NA	NA	0.0785	0.0115	1.1555	1.2387	1.0327	0.0085	0.1369	0.0356	6.82609	8.7262e-12	136016
Metabolite (Karjalainen et al, 2024)	GCST90301990	Ratio of 18:2 linoleic acid to total fatty acids	NA	NA	NA	NA	0.0255	0.0044	1.0833	1.0936	1.0254	0.0064	0.2711	0.0687	5.79545	6.81364e-09	136016
Metabolite (Karjalainen et al, 2024)	GCST90301991	Total cholesterol in LDL	NA	NA	NA	NA	0.117	0.0155	1.1683	1.3507	1.0527	0.0133	0.1503	0.0378	7.54839	4.40681e-14	136016
Metabolite (Karjalainen et al, 2024)	GCST90301992	Mean diameter for LDL particles	NA	NA	NA	NA	0.065	0.0096	1.1207	1.2079	1.0435	0.0107	0.2093	0.0516	6.77083	1.28043e-11	136016
Metabolite (Karjalainen et al, 2024)	GCST90301993	Triglycerides in LDL	NA	NA	NA	NA	0.1167	0.0203	1.1779	1.3364	1.0409	0.0105	0.1216	0.0312	5.74877	8.98958e-09	136016
Metabolite (Karjalainen et al, 2024)	GCST90301994	Leucine	NA	NA	NA	NA	0.0679	0.0074	1.1587	1.2102	1.0265	0.0072	0.1261	0.0342	9.17568	4.48751e-20	136016
Metabolite (Karjalainen et al, 2024)	GCST90301995	Cholesterol esters to total lipids ratio in large HDL	NA	NA	NA	NA	0.1496	0.0202	1.2431	1.4632	1.0746	0.0132	0.161	0.0285	7.40594	1.30224e-13	136016
Metabolite (Karjalainen et al, 2024)	GCST90301996	Cholesterol esters in large HDL	NA	NA	NA	NA	0.0952	0.012	1.1843	1.3084	1.0558	0.0106	0.1809	0.0343	7.93333	2.13341e-15	136016
Metabolite (Karjalainen et al, 2024)	GCST90301997	Total cholesterol to total lipids ratio in large HDL	NA	NA	NA	NA	0.1483	0.0201	1.2431	1.4591	1.0745	0.0133	0.1623	0.0289	7.37811	1.60553e-13	136016
Metabolite (Karjalainen et al, 2024)	GCST90301998	Total cholesterol in large HDL	NA	NA	NA	NA	0.0713	0.0099	1.1428	1.2372	1.0485	0.0098	0.2044	0.0411	7.20202	5.93269e-13	136016
Metabolite (Karjalainen et al, 2024)	GCST90301999	Free cholesterol to total lipids ratio in large HDL	NA	NA	NA	NA	0.1539	0.022	1.2464	1.4743	1.0746	0.013	0.1572	0.0275	6.99545	2.644e-12	136016
Metabolite (Karjalainen et al, 2024)	GCST90302000	Free cholesterol in large HDL	NA	NA	NA	NA	0.102	0.0123	1.1843	1.3164	1.0451	0.0101	0.1427	0.032	8.29268	1.10722e-16	136016
Metabolite (Karjalainen et al, 2024)	GCST90302001	Total lipids in large HDL	NA	NA	NA	NA	0.1461	0.0202	1.2365	1.4496	1.0708	0.013	0.1575	0.0289	7.23267	4.73578e-13	136016
Metabolite (Karjalainen et al, 2024)	GCST90302002	Phospholipids to total lipds ratio in large HDL	NA	NA	NA	NA	0.1452	0.0206	1.2332	1.4461	1.0702	0.0129	0.1574	0.0288	7.04854	1.808e-12	136016
Metabolite (Karjalainen et al, 2024)	GCST90302003	Phospholipids in large HDL	NA	NA	NA	NA	0.1456	0.0212	1.2299	1.4428	1.0675	0.0128	0.1525	0.0289	6.86792	6.51427e-12	136016
Metabolite (Karjalainen et al, 2024)	GCST90302004	Concentration of large HDL particles	NA	NA	NA	NA	0.0808	0.0173	1.1428	1.2576	1.0517	0.0101	0.2007	0.0393	4.67052	3.00438e-06	136016
Metabolite (Karjalainen et al, 2024)	GCST90302005	Triglycerides to total lipids ratio in large HDL	NA	NA	NA	NA	0.0793	0.0199	1.1238	1.2427	1.0412	0.0095	0.1699	0.0393	3.98492	6.75015e-05	136016
Metabolite (Karjalainen et al, 2024)	GCST90302006	Triglycerides in large HDL	NA	NA	NA	NA	0.0896	0.0143	1.1651	1.2863	1.0547	0.0108	0.1912	0.0377	6.26573	3.71073e-10	136016
Metabolite (Karjalainen et al, 2024)	GCST90302007	Cholesterol esters to total lipids ratio in large LDL	NA	NA	NA	NA	0.1183	0.0154	1.1683	1.3553	1.0533	0.0132	0.15	0.0371	7.68182	1.56846e-14	136016
Metabolite (Karjalainen et al, 2024)	GCST90302008	Cholesterol esters in large LDL	NA	NA	NA	NA	0.1036	0.0152	1.1459	1.3024	1.0383	0.0105	0.1268	0.0348	6.81579	9.37475e-12	136016
Metabolite (Karjalainen et al, 2024)	GCST90302009	Total cholesterol to total lipids ratio in large LDL	NA	NA	NA	NA	0.1184	0.0155	1.1715	1.3561	1.0541	0.0131	0.1518	0.0369	7.63871	2.19409e-14	136016
Metabolite (Karjalainen et al, 2024)	GCST90302010	Total cholesterol in large LDL	NA	NA	NA	NA	0.0957	0.0133	1.1491	1.2919	1.0493	0.0115	0.1688	0.0395	7.19549	6.22374e-13	136016
Metabolite (Karjalainen et al, 2024)	GCST90302011	Free cholesterol to total lipids ratio in large LDL	NA	NA	NA	NA	0.1192	0.0153	1.1651	1.3532	1.0489	0.0132	0.1385	0.0375	7.79085	6.65601e-15	136016
Metabolite (Karjalainen et al, 2024)	GCST90302012	Free cholesterol in large LDL	NA	NA	NA	NA	0.1254	0.0172	1.2038	1.3856	1.0503	0.011	0.1305	0.0286	7.2907	3.08354e-13	136016
Metabolite (Karjalainen et al, 2024)	GCST90302013	Total lipids in large LDL	NA	NA	NA	NA	0.1207	0.0154	1.1715	1.3608	1.0534	0.0134	0.148	0.0371	7.83766	4.59011e-15	136016
Metabolite (Karjalainen et al, 2024)	GCST90302014	Phospholipids to total lipds ratio in large LDL	NA	NA	NA	NA	0.121	0.0154	1.1747	1.3619	1.0542	0.0135	0.1496	0.0372	7.85714	3.92995e-15	136016
Metabolite (Karjalainen et al, 2024)	GCST90302015	Phospholipids in large LDL	NA	NA	NA	NA	0.1181	0.0149	1.1683	1.3536	1.0512	0.013	0.1449	0.0367	7.92617	2.26e-15	136016
Metabolite (Karjalainen et al, 2024)	GCST90302016	Concentration of large LDL particles	NA	NA	NA	NA	0.1142	0.0157	1.1683	1.3382	1.0532	0.0135	0.1573	0.0398	7.27389	3.49292e-13	136016
Metabolite (Karjalainen et al, 2024)	GCST90302017	Triglycerides to total lipids ratio in large LDL	NA	NA	NA	NA	0.1149	0.0201	1.1747	1.3287	1.0385	0.0104	0.1172	0.0315	5.71642	1.08793e-08	136016
Metabolite (Karjalainen et al, 2024)	GCST90302018	Triglycerides in large LDL	NA	NA	NA	NA	0.0797	0.0206	1.1333	1.2382	1.0373	0.0085	0.1564	0.0356	3.86893	0.000109313	136016
Metabolite (Karjalainen et al, 2024)	GCST90302019	Cholesterol esters to total lipids ratio in large VLDL	NA	NA	NA	NA	0.1274	0.0191	1.2005	1.3956	1.0497	0.0118	0.1257	0.0298	6.67016	2.5553e-11	136016
Metabolite (Karjalainen et al, 2024)	GCST90302020	Cholesterol esters in large VLDL	NA	NA	NA	NA	0.0472	0.0084	1.1082	1.162	1.0388	0.0087	0.2393	0.0539	5.61905	1.92013e-08	136016
Metabolite (Karjalainen et al, 2024)	GCST90302021	Total cholesterol to total lipids ratio in large VLDL	NA	NA	NA	NA	0.1284	0.0191	1.2005	1.395	1.0478	0.0119	0.121	0.0301	6.72251	1.78617e-11	136016
Metabolite (Karjalainen et al, 2024)	GCST90302022	Total cholesterol in large VLDL	NA	NA	NA	NA	0.056	0.009	1.1113	1.1865	1.0372	0.0089	0.1994	0.0476	6.22222	4.90162e-10	136016
Metabolite (Karjalainen et al, 2024)	GCST90302023	Free cholesterol to total lipids ratio in large VLDL	NA	NA	NA	NA	0.1234	0.0185	1.2038	1.3865	1.0508	0.0116	0.1315	0.0301	6.67027	2.55333e-11	136016
Metabolite (Karjalainen et al, 2024)	GCST90302024	Free cholesterol in large VLDL	NA	NA	NA	NA	0.0423	0.0088	1.1019	1.1613	1.0573	0.0083	0.3555	0.0512	4.80682	1.53351e-06	126671
Metabolite (Karjalainen et al, 2024)	GCST90302025	Total lipids in large VLDL	NA	NA	NA	NA	0.129	0.0191	1.207	1.3996	1.049	0.012	0.1226	0.03	6.75393	1.43896e-11	136016
Metabolite (Karjalainen et al, 2024)	GCST90302026	Phospholipids to total lipds ratio in large VLDL	NA	NA	NA	NA	0.129	0.0191	1.207	1.3995	1.0487	0.012	0.1219	0.03	6.75393	1.43896e-11	136016
Metabolite (Karjalainen et al, 2024)	GCST90302027	Phospholipids in large VLDL	NA	NA	NA	NA	0.1287	0.019	1.207	1.3987	1.0491	0.0118	0.1232	0.0297	6.77368	1.25544e-11	136016
Metabolite (Karjalainen et al, 2024)	GCST90302028	Concentration of large VLDL particles	NA	NA	NA	NA	0.054	0.008	1.105	1.1661	1.0366	0.0096	0.2206	0.0579	6.75	1.47845e-11	126671
Metabolite (Karjalainen et al, 2024)	GCST90302029	Triglycerides to total lipids ratio in large VLDL	NA	NA	NA	NA	0.1288	0.0189	1.207	1.3985	1.0484	0.012	0.1214	0.0301	6.81481	9.43853e-12	136016
Metabolite (Karjalainen et al, 2024)	GCST90302030	Triglycerides in large VLDL	NA	NA	NA	NA	0.0577	0.0107	1.1113	1.1927	1.0446	0.0098	0.2316	0.0509	5.39252	6.94751e-08	136016
Metabolite (Karjalainen et al, 2024)	GCST90302031	Cholesterol esters to total lipids ratio in medium HDL	NA	NA	NA	NA	0.0885	0.0106	1.1715	1.2925	1.0525	0.0105	0.1794	0.0358	8.34906	6.88104e-17	136016
Metabolite (Karjalainen et al, 2024)	GCST90302032	Cholesterol esters in medium HDL	NA	NA	NA	NA	0.095	0.0146	1.1587	1.3023	1.0479	0.0104	0.1584	0.0343	6.50685	7.67433e-11	136016
Metabolite (Karjalainen et al, 2024)	GCST90302033	Total cholesterol to total lipids ratio in medium HDL	NA	NA	NA	NA	0.0885	0.0107	1.1683	1.2941	1.0546	0.0108	0.1858	0.0366	8.27103	1.32809e-16	136016
Metabolite (Karjalainen et al, 2024)	GCST90302034	Total cholesterol in medium HDL	NA	NA	NA	NA	0.0946	0.0193	1.1491	1.3041	1.0455	0.0121	0.1495	0.0397	4.90155	9.50813e-07	136016
Metabolite (Karjalainen et al, 2024)	GCST90302035	Free cholesterol to total lipids ratio in medium HDL	NA	NA	NA	NA	0.0875	0.0099	1.1651	1.2805	1.0433	0.0098	0.1544	0.0351	8.83838	9.71131e-19	136016
Metabolite (Karjalainen et al, 2024)	GCST90302036	Free cholesterol in medium HDL	NA	NA	NA	NA	0.0755	0.009	1.1491	1.2432	1.0436	0.01	0.1792	0.0409	8.38889	4.90758e-17	136016
Metabolite (Karjalainen et al, 2024)	GCST90302037	Total lipids in medium HDL	NA	NA	NA	NA	0.0869	0.01	1.1619	1.2819	1.0449	0.0102	0.1594	0.0363	8.69	3.62439e-18	136016
Metabolite (Karjalainen et al, 2024)	GCST90302038	Phospholipids to total lipds ratio in medium HDL	NA	NA	NA	NA	0.0854	0.0099	1.1555	1.2745	1.0413	0.0103	0.1503	0.0375	8.62626	6.33894e-18	136016
Metabolite (Karjalainen et al, 2024)	GCST90302039	Phospholipids in medium HDL	NA	NA	NA	NA	0.0895	0.0101	1.1587	1.2816	1.0397	0.0099	0.1409	0.0351	8.86139	7.90256e-19	136016
Metabolite (Karjalainen et al, 2024)	GCST90302040	Concentration of medium HDL particles	NA	NA	NA	NA	0.0501	0.0124	1.0988	1.1681	1.037	0.0091	0.2203	0.0539	4.04032	5.33777e-05	136016
Metabolite (Karjalainen et al, 2024)	GCST90302041	Triglycerides to total lipids ratio in medium HDL	NA	NA	NA	NA	0.1267	0.0172	1.1843	1.3887	1.0445	0.011	0.1146	0.0282	7.36628	1.75456e-13	136016
Metabolite (Karjalainen et al, 2024)	GCST90302042	Triglycerides in medium HDL	NA	NA	NA	NA	0.1191	0.0159	1.2136	1.384	1.061	0.0119	0.1588	0.0311	7.49057	6.85772e-14	136016
Metabolite (Karjalainen et al, 2024)	GCST90302043	Cholesterol esters to total lipids ratio in medium LDL	NA	NA	NA	NA	0.114	0.0154	1.1619	1.3404	1.0509	0.013	0.1496	0.0383	7.4026	1.33546e-13	136016
Metabolite (Karjalainen et al, 2024)	GCST90302044	Cholesterol esters in medium LDL	NA	NA	NA	NA	0.0932	0.0127	1.1459	1.2772	1.0369	0.0103	0.133	0.0371	7.33858	2.15868e-13	136016
Metabolite (Karjalainen et al, 2024)	GCST90302045	Total cholesterol to total lipids ratio in medium LDL	NA	NA	NA	NA	0.113	0.0154	1.1619	1.338	1.0508	0.013	0.1503	0.0386	7.33766	2.17357e-13	136016
Metabolite (Karjalainen et al, 2024)	GCST90302046	Total cholesterol in medium LDL	NA	NA	NA	NA	0.0926	0.0134	1.1428	1.2795	1.0413	0.011	0.1479	0.0393	6.91045	4.83126e-12	136016
Metabolite (Karjalainen et al, 2024)	GCST90302047	Free cholesterol to total lipids ratio in medium LDL	NA	NA	NA	NA	0.1138	0.0144	1.1683	1.34	1.0505	0.0129	0.1485	0.0381	7.90278	2.72756e-15	136016
Metabolite (Karjalainen et al, 2024)	GCST90302048	Free cholesterol in medium LDL	NA	NA	NA	NA	0.1086	0.0141	1.1651	1.3285	1.0522	0.012	0.1589	0.0367	7.70213	1.33819e-14	136016
Metabolite (Karjalainen et al, 2024)	GCST90302049	Total lipids in medium LDL	NA	NA	NA	NA	0.1173	0.0152	1.1747	1.3509	1.053	0.0133	0.1511	0.038	7.71711	1.19001e-14	136016
Metabolite (Karjalainen et al, 2024)	GCST90302050	Phospholipids to total lipds ratio in medium LDL	NA	NA	NA	NA	0.1176	0.0152	1.1715	1.3522	1.0535	0.0132	0.1519	0.0376	7.73684	1.01916e-14	136016
Metabolite (Karjalainen et al, 2024)	GCST90302051	Phospholipids in medium LDL	NA	NA	NA	NA	0.1187	0.0145	1.1843	1.3613	1.056	0.0128	0.155	0.0355	8.18621	2.69588e-16	136016
Metabolite (Karjalainen et al, 2024)	GCST90302052	Concentration of medium LDL particles	NA	NA	NA	NA	0.0976	0.0137	1.1396	1.2879	1.0383	0.0118	0.1331	0.0408	7.12409	1.04772e-12	136016
Metabolite (Karjalainen et al, 2024)	GCST90302053	Triglycerides to total lipids ratio in medium LDL	NA	NA	NA	NA	0.109	0.0214	1.1683	1.3117	1.0393	0.0098	0.126	0.0315	5.09346	3.51591e-07	136016
Metabolite (Karjalainen et al, 2024)	GCST90302054	Triglycerides in medium LDL	NA	NA	NA	NA	0.0647	0.0185	1.1019	1.193	1.0297	0.0087	0.1538	0.0449	3.4973	0.000469998	136016
Metabolite (Karjalainen et al, 2024)	GCST90302055	Ratio of monounsaturated fatty acids to total fatty acids	NA	NA	NA	NA	0.1192	0.0163	1.2038	1.3695	1.0486	0.0109	0.1315	0.0295	7.31288	2.6147e-13	136016
Metabolite (Karjalainen et al, 2024)	GCST90302056	Monounsaturated fatty acids; 16:1 18:1	NA	NA	NA	NA	0.1104	0.0168	1.1908	1.3319	1.0352	0.0095	0.1062	0.0287	6.57143	4.98348e-11	136016
Metabolite (Karjalainen et al, 2024)	GCST90302057	Cholesterol esters to total lipids ratio in medium VLDL	NA	NA	NA	NA	0.133	0.0197	1.2103	1.4166	1.0575	0.0125	0.138	0.0299	6.75127	1.46558e-11	136016
Metabolite (Karjalainen et al, 2024)	GCST90302058	Cholesterol esters in medium VLDL	NA	NA	NA	NA	0.0973	0.0163	1.1459	1.294	1.045	0.0099	0.153	0.0337	5.96933	2.38237e-09	136016
Metabolite (Karjalainen et al, 2024)	GCST90302059	Total cholesterol to total lipids ratio in medium VLDL	NA	NA	NA	NA	0.1252	0.0177	1.2005	1.3964	1.0611	0.0125	0.154	0.0314	7.07345	1.51132e-12	136016
Metabolite (Karjalainen et al, 2024)	GCST90302060	Total cholesterol in medium VLDL	NA	NA	NA	NA	0.107	0.0138	1.1715	1.3264	1.0466	0.0102	0.1429	0.0313	7.75362	8.93071e-15	136016
Metabolite (Karjalainen et al, 2024)	GCST90302061	Free cholesterol to total lipids ratio in medium VLDL	NA	NA	NA	NA	0.1406	0.0214	1.2201	1.4365	1.0544	0.0128	0.1246	0.0293	6.57009	5.02837e-11	136016
Metabolite (Karjalainen et al, 2024)	GCST90302062	Free cholesterol in medium VLDL	NA	NA	NA	NA	0.0857	0.0175	1.1364	1.2594	1.0379	0.0094	0.1461	0.0364	4.89714	9.72401e-07	136016
Metabolite (Karjalainen et al, 2024)	GCST90302063	Total lipids in medium VLDL	NA	NA	NA	NA	0.1407	0.0212	1.2234	1.4357	1.0543	0.013	0.1246	0.0297	6.63679	3.20583e-11	136016
Metabolite (Karjalainen et al, 2024)	GCST90302064	Phospholipids to total lipds ratio in medium VLDL	NA	NA	NA	NA	0.1409	0.0212	1.2234	1.436	1.0541	0.013	0.1242	0.0298	6.64623	3.00703e-11	136016
Metabolite (Karjalainen et al, 2024)	GCST90302065	Phospholipids in medium VLDL	NA	NA	NA	NA	0.1426	0.0211	1.2234	1.4406	1.0546	0.0129	0.124	0.0293	6.75829	1.39626e-11	136016
Metabolite (Karjalainen et al, 2024)	GCST90302066	Concentration of medium VLDL particles	NA	NA	NA	NA	0.0712	0.0121	1.127	1.2222	1.0362	0.0099	0.1631	0.0447	5.8843	3.99748e-09	136016
Metabolite (Karjalainen et al, 2024)	GCST90302067	Triglycerides to total lipids ratio in medium VLDL	NA	NA	NA	NA	0.142	0.0212	1.2234	1.4375	1.053	0.0129	0.1212	0.0296	6.69811	2.11128e-11	136016
Metabolite (Karjalainen et al, 2024)	GCST90302068	Triglycerides in medium VLDL	NA	NA	NA	NA	0.0995	0.0174	1.1459	1.298	1.0436	0.0109	0.1463	0.0367	5.71839	1.07538e-08	136016
Metabolite (Karjalainen et al, 2024)	GCST90302069	Phosphatidylcholine and other cholines	NA	NA	NA	NA	0.1103	0.0175	1.1715	1.3367	1.0458	0.0109	0.1361	0.0323	6.30286	2.92208e-10	136016
Metabolite (Karjalainen et al, 2024)	GCST90302070	Phenylalanine	NA	NA	NA	NA	0.0531	0.0071	1.1207	1.1718	1.0338	0.0073	0.197	0.0426	7.47887	7.49625e-14	136016
Metabolite (Karjalainen et al, 2024)	GCST90302071	Ratio of polyunsaturated fatty acids to total fatty acids	NA	NA	NA	NA	0.119	0.0151	1.1811	1.3705	1.0537	0.0116	0.1449	0.0313	7.88079	3.25305e-15	136016
Metabolite (Karjalainen et al, 2024)	GCST90302072	Polyunsaturated fatty acids	NA	NA	NA	NA	0.086	0.0094	1.1843	1.2629	1.0338	0.0084	0.1286	0.032	9.14894	5.74969e-20	136016
Metabolite (Karjalainen et al, 2024)	GCST90302073	Pyruvate	NA	NA	NA	NA	0.0314	0.0054	1.0741	1.0899	1.0204	0.0066	0.2274	0.0737	5.81481	6.0701e-09	113973
Metabolite (Karjalainen et al, 2024)	GCST90302074	Remnant cholesterol (non-HDL non-LDL -cholesterol)	NA	NA	NA	NA	0.1234	0.0144	1.194	1.3852	1.0654	0.0127	0.1697	0.0329	8.56944	1.03985e-17	136016
Metabolite (Karjalainen et al, 2024)	GCST90302075	Serum total cholesterol	NA	NA	NA	NA	0.1262	0.0147	1.1779	1.3785	1.0531	0.0125	0.1403	0.033	8.58503	9.08096e-18	136016
Metabolite (Karjalainen et al, 2024)	GCST90302076	Serum total triglycerides	NA	NA	NA	NA	0.1433	0.0211	1.2234	1.4427	1.0547	0.0122	0.1237	0.0276	6.79147	1.10997e-11	136016
Metabolite (Karjalainen et al, 2024)	GCST90302077	Ratio of saturated fatty acids to total fatty acids	NA	NA	NA	NA	0.096	0.0136	1.1555	1.3041	1.0502	0.0106	0.1651	0.035	7.05882	1.67918e-12	136016
Metabolite (Karjalainen et al, 2024)	GCST90302078	Saturated fatty acids	NA	NA	NA	NA	0.0288	0.0055	1.0833	1.1169	1.0396	0.008	0.3388	0.0684	5.23636	1.63771e-07	136016
Metabolite (Karjalainen et al, 2024)	GCST90302079	Cholesterol esters to total lipids ratio in small HDL	NA	NA	NA	NA	0.0589	0.0074	1.1175	1.1803	1.0258	0.0082	0.1434	0.0454	7.95946	1.72792e-15	136016
Metabolite (Karjalainen et al, 2024)	GCST90302080	Cholesterol esters in small HDL	NA	NA	NA	NA	0.0863	0.0098	1.1428	1.2597	1.0312	0.0101	0.1201	0.0389	8.80612	1.2955e-18	136016
Metabolite (Karjalainen et al, 2024)	GCST90302081	Total cholesterol to total lipids ratio in small HDL	NA	NA	NA	NA	0.0589	0.0068	1.1207	1.1837	1.0312	0.0085	0.1696	0.0465	8.66176	4.64516e-18	136016
Metabolite (Karjalainen et al, 2024)	GCST90302082	Total cholesterol in small HDL	NA	NA	NA	NA	0.0858	0.0101	1.1459	1.2584	1.032	0.0103	0.1239	0.04	8.49505	1.97849e-17	136016
Metabolite (Karjalainen et al, 2024)	GCST90302083	Free cholesterol to total lipids ratio in small HDL	NA	NA	NA	NA	0.0744	0.011	1.1333	1.2284	1.0253	0.0095	0.1108	0.0417	6.76364	1.34571e-11	136016
Metabolite (Karjalainen et al, 2024)	GCST90302084	Free cholesterol in small HDL	NA	NA	NA	NA	0.055	0.0076	1.105	1.1742	1.0322	0.0106	0.185	0.0607	7.23684	4.59252e-13	136016
Metabolite (Karjalainen et al, 2024)	GCST90302085	Total lipids in small HDL	NA	NA	NA	NA	0.0647	0.01	1.127	1.2035	1.0268	0.0083	0.1319	0.0408	6.47	9.80029e-11	136016
Metabolite (Karjalainen et al, 2024)	GCST90302086	Phospholipids to total lipds ratio in small HDL	NA	NA	NA	NA	0.0669	0.0104	1.1333	1.212	1.0288	0.0085	0.1356	0.0402	6.43269	1.25363e-10	136016
Metabolite (Karjalainen et al, 2024)	GCST90302087	Phospholipids in small HDL	NA	NA	NA	NA	0.0862	0.0115	1.1428	1.2625	1.029	0.0102	0.1106	0.0388	7.49565	6.59695e-14	136016
Metabolite (Karjalainen et al, 2024)	GCST90302088	Concentration of small HDL particles	NA	NA	NA	NA	0.0834	0.0101	1.1364	1.2523	1.0375	0.0111	0.1487	0.044	8.25743	1.48848e-16	136016
Metabolite (Karjalainen et al, 2024)	GCST90302089	Triglycerides to total lipids ratio in small HDL	NA	NA	NA	NA	0.1382	0.0191	1.2234	1.4252	1.0567	0.0116	0.1334	0.0274	7.2356	4.63468e-13	136016
Metabolite (Karjalainen et al, 2024)	GCST90302090	Triglycerides in small HDL	NA	NA	NA	NA	0.119	0.0179	1.194	1.3714	1.0576	0.011	0.155	0.0295	6.64804	2.97012e-11	136016
Metabolite (Karjalainen et al, 2024)	GCST90302091	Cholesterol esters to total lipids ratio in small LDL	NA	NA	NA	NA	0.1158	0.0155	1.1651	1.3448	1.0502	0.0131	0.1457	0.0379	7.47097	7.96072e-14	136016
Metabolite (Karjalainen et al, 2024)	GCST90302092	Cholesterol esters in small LDL	NA	NA	NA	NA	0.1007	0.0139	1.1555	1.2983	1.0364	0.0106	0.1219	0.0354	7.2446	4.33703e-13	136016
Metabolite (Karjalainen et al, 2024)	GCST90302093	Total cholesterol to total lipids ratio in small LDL	NA	NA	NA	NA	0.1151	0.0157	1.1651	1.3423	1.0493	0.0129	0.1441	0.0377	7.33121	2.28084e-13	136016
Metabolite (Karjalainen et al, 2024)	GCST90302094	Total cholesterol in small LDL	NA	NA	NA	NA	0.1003	0.0144	1.1491	1.2965	1.0379	0.0111	0.1278	0.0373	6.96528	3.27756e-12	136016
Metabolite (Karjalainen et al, 2024)	GCST90302095	Free cholesterol to total lipids ratio in small LDL	NA	NA	NA	NA	0.1139	0.0133	1.1811	1.3442	1.0528	0.0129	0.1534	0.0375	8.56391	1.09103e-17	136016
Metabolite (Karjalainen et al, 2024)	GCST90302096	Free cholesterol in small LDL	NA	NA	NA	NA	0.1039	0.0136	1.1843	1.3392	1.0724	0.012	0.2135	0.0352	7.63971	2.17719e-14	136016
Metabolite (Karjalainen et al, 2024)	GCST90302097	Total lipids in small LDL	NA	NA	NA	NA	0.1185	0.0151	1.1747	1.3562	1.0542	0.0133	0.1521	0.0373	7.84768	4.23797e-15	136016
Metabolite (Karjalainen et al, 2024)	GCST90302098	Phospholipids to total lipds ratio in small LDL	NA	NA	NA	NA	0.1186	0.0151	1.1779	1.3573	1.0546	0.0131	0.1527	0.0367	7.8543	4.01996e-15	136016
Metabolite (Karjalainen et al, 2024)	GCST90302099	Phospholipids in small LDL	NA	NA	NA	NA	0.1177	0.0137	1.1908	1.3598	1.0559	0.0124	0.1554	0.0344	8.59124	8.60351e-18	136016
Metabolite (Karjalainen et al, 2024)	GCST90302100	Concentration of small LDL particles	NA	NA	NA	NA	0.1026	0.0143	1.1523	1.3055	1.0423	0.012	0.1386	0.0392	7.17483	7.23996e-13	136016
Metabolite (Karjalainen et al, 2024)	GCST90302101	Triglycerides to total lipids ratio in small LDL	NA	NA	NA	NA	0.1209	0.0184	1.1908	1.3637	1.0513	0.0113	0.1411	0.0309	6.57065	5.00954e-11	136016
Metabolite (Karjalainen et al, 2024)	GCST90302102	Triglycerides in small LDL	NA	NA	NA	NA	0.0926	0.017	1.1459	1.2772	1.0353	0.0091	0.1273	0.0329	5.44706	5.12095e-08	136016
Metabolite (Karjalainen et al, 2024)	GCST90302103	Sphingomyelins	NA	NA	NA	NA	0.096	0.0107	1.1491	1.2742	1.0406	0.0111	0.1479	0.0404	8.97196	2.91277e-19	126671
Metabolite (Karjalainen et al, 2024)	GCST90302104	Cholesterol esters to total lipids ratio in small VLDL	NA	NA	NA	NA	0.1269	0.0154	1.2136	1.398	1.0659	0.0125	0.1655	0.0313	8.24026	1.71837e-16	136016
Metabolite (Karjalainen et al, 2024)	GCST90302105	Cholesterol esters in small VLDL	NA	NA	NA	NA	0.1011	0.0135	1.1715	1.3205	1.0495	0.0101	0.1544	0.0316	7.48889	6.94591e-14	136016
Metabolite (Karjalainen et al, 2024)	GCST90302106	Total cholesterol to total lipids ratio in small VLDL	NA	NA	NA	NA	0.1144	0.0131	1.194	1.3628	1.0663	0.0118	0.1828	0.0325	8.73282	2.48391e-18	136016
Metabolite (Karjalainen et al, 2024)	GCST90302107	Total cholesterol in small VLDL	NA	NA	NA	NA	0.1022	0.0135	1.1747	1.3231	1.0481	0.0102	0.1488	0.0316	7.57037	3.72162e-14	136016
Metabolite (Karjalainen et al, 2024)	GCST90302108	Free cholesterol to total lipids ratio in small VLDL	NA	NA	NA	NA	0.1448	0.02	1.2267	1.4476	1.0613	0.0131	0.137	0.0293	7.24	4.48685e-13	136016
Metabolite (Karjalainen et al, 2024)	GCST90302109	Free cholesterol in small VLDL	NA	NA	NA	NA	0.0654	0.0188	1.1175	1.1951	1.0304	0.0089	0.1558	0.0455	3.47872	0.000503808	136016
Metabolite (Karjalainen et al, 2024)	GCST90302110	Total lipids in small VLDL	NA	NA	NA	NA	0.1482	0.0209	1.2365	1.4617	1.0642	0.0133	0.139	0.0288	7.09091	1.33234e-12	136016
Metabolite (Karjalainen et al, 2024)	GCST90302111	Phospholipids to total lipds ratio in small VLDL	NA	NA	NA	NA	0.15	0.0214	1.2398	1.4665	1.0634	0.0131	0.1358	0.028	7.00935	2.39435e-12	136016
Metabolite (Karjalainen et al, 2024)	GCST90302112	Phospholipids in small VLDL	NA	NA	NA	NA	0.1514	0.0208	1.2332	1.4686	1.0616	0.0128	0.1315	0.0273	7.27885	3.36687e-13	136016
Metabolite (Karjalainen et al, 2024)	GCST90302113	Concentration of small VLDL particles	NA	NA	NA	NA	0.0799	0.0104	1.1587	1.2568	1.0495	0.0104	0.1928	0.0403	7.68269	1.55779e-14	136016
Metabolite (Karjalainen et al, 2024)	GCST90302114	Triglycerides to total lipids ratio in small VLDL	NA	NA	NA	NA	0.155	0.0236	1.2398	1.48	1.0595	0.0134	0.1239	0.0279	6.5678	5.10652e-11	136016
Metabolite (Karjalainen et al, 2024)	GCST90302115	Triglycerides in small VLDL	NA	NA	NA	NA	0.1156	0.016	1.1973	1.3579	1.0497	0.0111	0.139	0.0309	7.225	5.01102e-13	136016
Metabolite (Karjalainen et al, 2024)	GCST90302116	Ratio of triglycerides to phosphoglycerides	NA	NA	NA	NA	0.142	0.0194	1.2365	1.4298	1.0481	0.0116	0.112	0.027	7.31959	2.48734e-13	136016
Metabolite (Karjalainen et al, 2024)	GCST90302117	Total cholines	NA	NA	NA	NA	0.1075	0.0155	1.1651	1.326	1.0448	0.0111	0.1373	0.0339	6.93548	4.04833e-12	136016
Metabolite (Karjalainen et al, 2024)	GCST90302118	Total fatty acids	NA	NA	NA	NA	0.1155	0.0162	1.1779	1.36	1.052	0.0114	0.1446	0.0316	7.12963	1.00639e-12	136016
Metabolite (Karjalainen et al, 2024)	GCST90302119	Total phosphoglycerides	NA	NA	NA	NA	0.1044	0.0163	1.1619	1.3206	1.0456	0.0108	0.1424	0.0338	6.40491	1.5046e-10	136016
Metabolite (Karjalainen et al, 2024)	GCST90302120	Tyrosine	NA	NA	NA	NA	0.0767	0.0165	1.1333	1.2517	1.0354	0.0078	0.1408	0.0311	4.64848	3.34382e-06	136016
Metabolite (Karjalainen et al, 2024)	GCST90302121	Estimated degree of unsaturation	NA	NA	NA	NA	0.0816	0.0168	1.1555	1.2455	1.0341	0.0084	0.1388	0.034	4.85714	1.19092e-06	136016
Metabolite (Karjalainen et al, 2024)	GCST90302122	Valine	NA	NA	NA	NA	0.0729	0.0078	1.1587	1.2204	1.0285	0.0081	0.1295	0.0366	9.34615	9.08929e-21	136016
Metabolite (Karjalainen et al, 2024)	GCST90302123	Total cholesterol in VLDL	NA	NA	NA	NA	0.1289	0.0165	1.2136	1.4055	1.0641	0.0124	0.158	0.0306	7.81212	5.62334e-15	136016
Metabolite (Karjalainen et al, 2024)	GCST90302124	Mean diameter for VLDL particles	NA	NA	NA	NA	0.136	0.0194	1.2168	1.4113	1.0447	0.0124	0.1086	0.0302	7.01031	2.37792e-12	136016
Metabolite (Karjalainen et al, 2024)	GCST90302125	Triglycerides in VLDL	NA	NA	NA	NA	0.1446	0.0215	1.2267	1.4462	1.0537	0.0128	0.1203	0.0287	6.72558	1.74893e-11	136016
Metabolite (Karjalainen et al, 2024)	GCST90302126	Cholesterol esters to total lipids ratio in very large HDL	NA	NA	NA	NA	0.1248	0.0159	1.2038	1.3826	1.0598	0.0123	0.1564	0.0322	7.84906	4.19178e-15	136016
Metabolite (Karjalainen et al, 2024)	GCST90302127	Cholesterol esters in very large HDL	NA	NA	NA	NA	0.0724	0.0126	1.1555	1.2567	1.0697	0.011	0.2717	0.043	5.74603	9.13622e-09	136016
Metabolite (Karjalainen et al, 2024)	GCST90302128	Total cholesterol to total lipids ratio in very large HDL	NA	NA	NA	NA	0.115	0.0146	1.194	1.3544	1.0572	0.0119	0.1613	0.0334	7.87671	3.36108e-15	136016
Metabolite (Karjalainen et al, 2024)	GCST90302129	Total cholesterol in very large HDL	NA	NA	NA	NA	0.0731	0.0126	1.1428	1.2471	1.0569	0.0103	0.2304	0.0418	5.80159	6.56901e-09	136016
Metabolite (Karjalainen et al, 2024)	GCST90302130	Free cholesterol to total lipids ratio in very large HDL	NA	NA	NA	NA	0.138	0.0174	1.2267	1.4248	1.0642	0.0128	0.1512	0.0302	7.93103	2.17328e-15	136016
Metabolite (Karjalainen et al, 2024)	GCST90302131	Free cholesterol in very large HDL	NA	NA	NA	NA	0.0523	0.0058	1.1207	1.1702	1.0309	0.0088	0.1817	0.0519	9.01724	1.92885e-19	136016
Metabolite (Karjalainen et al, 2024)	GCST90302132	Total lipids in very large HDL	NA	NA	NA	NA	0.1498	0.0212	1.2332	1.4588	1.071	0.0129	0.1548	0.028	7.06604	1.5942e-12	136016
Metabolite (Karjalainen et al, 2024)	GCST90302133	Phospholipids to total lipds ratio in very large HDL	NA	NA	NA	NA	0.1509	0.0218	1.2332	1.4616	1.0711	0.0128	0.1539	0.0278	6.92202	4.45254e-12	136016
Metabolite (Karjalainen et al, 2024)	GCST90302134	Phospholipids in very large HDL	NA	NA	NA	NA	0.1597	0.0228	1.2464	1.4907	1.0737	0.013	0.1501	0.0265	7.00439	2.48071e-12	136016
Metabolite (Karjalainen et al, 2024)	GCST90302135	Concentration of very large HDL particles	NA	NA	NA	NA	0.0835	0.0115	1.1523	1.2683	1.049	0.0104	0.1826	0.0387	7.26087	3.8461e-13	136016
Metabolite (Karjalainen et al, 2024)	GCST90302136	Triglycerides to total lipids ratio in very large HDL	NA	NA	NA	NA	0.0763	0.0189	1.1113	1.2324	1.0413	0.0088	0.1776	0.0377	4.03704	5.41305e-05	136016
Metabolite (Karjalainen et al, 2024)	GCST90302137	Triglycerides in very large HDL	NA	NA	NA	NA	0.088	0.0134	1.1876	1.3061	1.0713	0.0096	0.2329	0.0314	6.56716	5.12825e-11	136016
Metabolite (Karjalainen et al, 2024)	GCST90302138	Cholesterol esters to total lipids ratio in very large VLDL	NA	NA	NA	NA	0.1078	0.0157	1.1876	1.3397	1.0478	0.0106	0.1406	0.0313	6.86624	6.59152e-12	136016
Metabolite (Karjalainen et al, 2024)	GCST90302139	Cholesterol esters in very large VLDL	NA	NA	NA	NA	0.0459	0.0075	1.0895	1.1452	1.0305	0.0078	0.2099	0.0536	6.12	9.35754e-10	126671
Metabolite (Karjalainen et al, 2024)	GCST90302140	Total cholesterol to total lipids ratio in very large VLDL	NA	NA	NA	NA	0.1088	0.0159	1.1876	1.3424	1.0484	0.0108	0.1412	0.0315	6.84277	7.76778e-12	136016
Metabolite (Karjalainen et al, 2024)	GCST90302141	Total cholesterol in very large VLDL	NA	NA	NA	NA	0.0347	0.0069	1.071	1.1099	1.0224	0.0073	0.2035	0.0662	5.02899	4.93082e-07	126671
Metabolite (Karjalainen et al, 2024)	GCST90302142	Free cholesterol to total lipids ratio in very large VLDL	NA	NA	NA	NA	0.105	0.0152	1.1779	1.3308	1.0462	0.0104	0.1397	0.0316	6.90789	4.91899e-12	136016
Metabolite (Karjalainen et al, 2024)	GCST90302143	Free cholesterol in very large VLDL	NA	NA	NA	NA	0.0374	0.005	1.0833	1.1166	1.0246	0.007	0.2109	0.0599	7.48	7.43226e-14	126671
Metabolite (Karjalainen et al, 2024)	GCST90302144	Total lipids in very large VLDL	NA	NA	NA	NA	0.1117	0.0163	1.194	1.3533	1.0499	0.0109	0.1414	0.0308	6.85276	7.24382e-12	136016
Metabolite (Karjalainen et al, 2024)	GCST90302145	Phospholipids to total lipds ratio in very large VLDL	NA	NA	NA	NA	0.1118	0.0163	1.1973	1.3538	1.0502	0.0108	0.1418	0.0307	6.8589	6.93949e-12	136016
Metabolite (Karjalainen et al, 2024)	GCST90302146	Phospholipids in very large VLDL	NA	NA	NA	NA	0.108	0.0157	1.1908	1.3433	1.0498	0.0107	0.1451	0.0311	6.87898	6.02822e-12	136016
Metabolite (Karjalainen et al, 2024)	GCST90302147	Concentration of very large VLDL particles	NA	NA	NA	NA	0.0381	0.0053	1.0988	1.1312	1.036	0.0079	0.2746	0.06	7.18868	6.54211e-13	126671
Metabolite (Karjalainen et al, 2024)	GCST90302148	Triglycerides to total lipids ratio in very large VLDL	NA	NA	NA	NA	0.1136	0.0165	1.1973	1.3587	1.0501	0.0109	0.1396	0.0305	6.88485	5.78491e-12	136016
Metabolite (Karjalainen et al, 2024)	GCST90302149	Triglycerides in very large VLDL	NA	NA	NA	NA	0.0535	0.0083	1.1019	1.1704	1.0369	0.0086	0.2168	0.0506	6.44578	1.15005e-10	126671
Metabolite (Karjalainen et al, 2024)	GCST90302150	Cholesterol esters to total lipids ratio in very small VLDL	NA	NA	NA	NA	0.1053	0.013	1.1587	1.3219	1.0551	0.0117	0.1711	0.0364	8.1	5.49592e-16	136016
Metabolite (Karjalainen et al, 2024)	GCST90302151	Cholesterol esters in very small VLDL	NA	NA	NA	NA	0.0813	0.0127	1.1364	1.2464	1.0305	0.0095	0.1238	0.0385	6.40157	1.53782e-10	136016
Metabolite (Karjalainen et al, 2024)	GCST90302152	Total cholesterol to total lipids ratio in very small VLDL	NA	NA	NA	NA	0.096	0.0116	1.1491	1.2975	1.0529	0.0109	0.1777	0.0367	8.27586	1.2753e-16	136016
Metabolite (Karjalainen et al, 2024)	GCST90302153	Total cholesterol in very small VLDL	NA	NA	NA	NA	0.0678	0.0101	1.1175	1.2088	1.0301	0.0093	0.1439	0.0446	6.71287	1.90831e-11	136016
Metabolite (Karjalainen et al, 2024)	GCST90302154	Free cholesterol to total lipids ratio in very small VLDL	NA	NA	NA	NA	0.1172	0.0162	1.1683	1.3499	1.0553	0.0126	0.1582	0.0361	7.23457	4.67014e-13	136016
Metabolite (Karjalainen et al, 2024)	GCST90302155	Free cholesterol in very small VLDL	NA	NA	NA	NA	0.0684	0.0084	1.1555	1.2165	1.0338	0.0082	0.156	0.0377	8.14286	3.86058e-16	136016
Metabolite (Karjalainen et al, 2024)	GCST90302156	Total lipids in very small VLDL	NA	NA	NA	NA	0.1324	0.0172	1.1908	1.3943	1.0597	0.013	0.1514	0.0329	7.69767	1.38565e-14	136016
Metabolite (Karjalainen et al, 2024)	GCST90302157	Phospholipids to total lipds ratio in very small VLDL	NA	NA	NA	NA	0.137	0.0181	1.194	1.4076	1.0612	0.013	0.15	0.032	7.56906	3.75932e-14	136016
Metabolite (Karjalainen et al, 2024)	GCST90302158	Phospholipids in very small VLDL	NA	NA	NA	NA	0.1325	0.0179	1.1843	1.391	1.0566	0.0132	0.1447	0.0338	7.40223	1.33912e-13	136016
Metabolite (Karjalainen et al, 2024)	GCST90302159	Concentration of very small VLDL particles	NA	NA	NA	NA	0.0912	0.0116	1.1459	1.275	1.0329	0.0108	0.1195	0.0393	7.86207	3.7784e-15	136016
Metabolite (Karjalainen et al, 2024)	GCST90302160	Triglycerides to total lipids ratio in very small VLDL	NA	NA	NA	NA	0.1586	0.0233	1.2365	1.4757	1.0602	0.0127	0.1265	0.0268	6.80687	9.97471e-12	136016
Metabolite (Karjalainen et al, 2024)	GCST90302161	Triglycerides in very small VLDL	NA	NA	NA	NA	0.1227	0.0183	1.194	1.3717	1.0416	0.011	0.1119	0.0296	6.70492	2.01519e-11	136016
Metabolite (Karjalainen et al, 2024)	GCST90302162	Cholesterol esters to total lipids ratio in chylomicrons and extremely large VLDL	NA	NA	NA	NA	0.1038	0.0148	1.1811	1.3276	1.0472	0.0104	0.144	0.0316	7.01351	2.32407e-12	136016
Metabolite (Karjalainen et al, 2024)	GCST90302163	Cholesterol esters in chylomicrons and extremely large VLDL	NA	NA	NA	NA	0.0462	0.0109	1.0895	1.1576	1.0406	0.0094	0.2574	0.0596	4.23853	2.24986e-05	136016
Metabolite (Karjalainen et al, 2024)	GCST90302164	Total cholesterol to total lipids ratio in chylomicrons and extremely large VLDL	NA	NA	NA	NA	0.1047	0.0144	1.1779	1.3287	1.0476	0.0101	0.1447	0.0309	7.27083	3.57277e-13	136016
Metabolite (Karjalainen et al, 2024)	GCST90302165	Total cholesterol in chylomicrons and extremely large VLDL	NA	NA	NA	NA	0.0542	0.0099	1.1019	1.1633	1.0311	0.0088	0.1902	0.0541	5.47475	4.38136e-08	126671
Metabolite (Karjalainen et al, 2024)	GCST90302166	Free cholesterol to total lipids ratio in chylomicrons and extremely large VLDL	NA	NA	NA	NA	0.101	0.0144	1.1811	1.3203	1.045	0.0103	0.1406	0.0322	7.01389	2.31783e-12	136016
Metabolite (Karjalainen et al, 2024)	GCST90302167	Free cholesterol in chylomicrons and extremely large VLDL	NA	NA	NA	NA	0.0524	0.0084	1.0957	1.1569	1.0264	0.0088	0.1684	0.0563	6.2381	4.42931e-10	126671
Metabolite (Karjalainen et al, 2024)	GCST90302168	Total lipids in chylomicrons and extremely large VLDL	NA	NA	NA	NA	0.1008	0.014	1.1811	1.3202	1.0466	0.0105	0.1454	0.0327	7.2	6.02126e-13	136016
Metabolite (Karjalainen et al, 2024)	GCST90302169	Phospholipids to total lipds ratio in chylomicrons and extremely large VLDL	NA	NA	NA	NA	0.1003	0.0139	1.1779	1.3184	1.0465	0.0104	0.146	0.0327	7.21583	5.3607e-13	136016
Metabolite (Karjalainen et al, 2024)	GCST90302170	Phospholipids in chylomicrons and extremely large VLDL	NA	NA	NA	NA	0.1019	0.0146	1.1811	1.3264	1.0481	0.0106	0.1474	0.0323	6.97945	2.96334e-12	136016
Metabolite (Karjalainen et al, 2024)	GCST90302171	Concentration of chylomicrons and extremely large VLDL particles	NA	NA	NA	NA	0.0536	0.0085	1.0926	1.1518	1.0159	0.0073	0.1047	0.0479	6.30588	2.86557e-10	126671
Metabolite (Karjalainen et al, 2024)	GCST90302172	Triglycerides to total lipids ratio in chylomicrons and extremely large VLDL	NA	NA	NA	NA	0.0987	0.0136	1.1779	1.3148	1.047	0.0105	0.1493	0.0332	7.25735	3.94739e-13	136016
Metabolite (Karjalainen et al, 2024)	GCST90302173	Triglycerides in chylomicrons and extremely large VLDL	NA	NA	NA	NA	0.0461	0.0116	1.0772	1.1463	1.0367	0.0095	0.251	0.0648	3.97414	7.06346e-05	126671
Cortical Structure	ENIGMA3_mixed_se_wo_Mean_Full_SurfArea_20190429_noGC	Global cortical surface area	NA	NA	NA	NA	0.3357	0.0274	1.1843	1.2337	1.0203	0.0082	0.0868	0.0349	12.2518	1.64258e-34	32585
Cortical Structure	ENIGMA3_mixed_se_wo_Mean_Full_Thickness_20190429_noGC	Global cortical thickness	NA	NA	NA	NA	0.2576	0.0218	1.1459	1.1805	1.0128	0.0076	0.0709	0.0418	11.8165	3.2072e-32	33281
Cortical Structure	ENIGMA3_mixed_se_wo_Mean_bankssts_surfavg_20190429_noGC	BSTS surface area	NA	NA	NA	NA	0.202	0.0204	1.1082	1.1355	1.0146	0.0069	0.1079	0.0512	9.90196	4.08192e-23	30760
Cortical Structure	ENIGMA3_mixed_se_wo_Mean_bankssts_thickavg_20200522_noGC	BSTS thickness	NA	NA	NA	NA	0.1606	0.019	1.0833	1.0992	1.0012	0.0067	0.0123	0.0674	8.45263	2.84809e-17	30732
Cortical Structure	ENIGMA3_mixed_se_wo_Mean_caudalanteriorcingulate_surfavg_20190429_noGC	Caudal anterior cingulate surface area	NA	NA	NA	NA	0.2211	0.0213	1.127	1.1553	1.0124	0.0074	0.0796	0.0475	10.3803	3.04874e-25	33110
Cortical Structure	ENIGMA3_mixed_se_wo_Mean_caudalanteriorcingulate_thickavg_20200522_noGC	Caudal anterior cingulate thickness	NA	NA	NA	NA	0.1623	0.0184	1.0988	1.1108	1.0048	0.0068	0.0437	0.0614	8.82065	1.13795e-18	33203
Cortical Structure	ENIGMA3_mixed_se_wo_Mean_caudalmiddlefrontal_surfavg_20190429_noGC	Caudal middle frontal surface area	NA	NA	NA	NA	0.2374	0.0217	1.1459	1.1685	1.0163	0.0076	0.0967	0.0451	10.9401	7.41245e-28	33017
Cortical Structure	ENIGMA3_mixed_se_wo_Mean_caudalmiddlefrontal_thickavg_20200522_noGC	Caudal middle frontal thickness	NA	NA	NA	NA	0.1672	0.017	1.0864	1.1116	1.0029	0.0067	0.026	0.0601	9.83529	7.93355e-23	33102
Cortical Structure	ENIGMA3_mixed_se_wo_Mean_cuneus_surfavg_20190429_noGC	Cuneus surface area	NA	NA	NA	NA	0.2512	0.0223	1.1301	1.1676	1.0128	0.007	0.0763	0.0418	11.2646	1.96299e-29	32417
Cortical Structure	ENIGMA3_mixed_se_wo_Mean_cuneus_thickavg_20200522_noGC	Cuneus thickness	NA	NA	NA	NA	0.1818	0.0187	1.1082	1.131	1.0208	0.0068	0.1585	0.0522	9.72193	2.4314e-22	32197
Cortical Structure	ENIGMA3_mixed_se_wo_Mean_entorhinal_surfavg_20190429_noGC	Entorhinal surface area	NA	NA	NA	NA	0.2011	0.0197	1.1144	1.1347	1.0108	0.0075	0.0803	0.0558	10.2081	1.8236e-24	31597
Cortical Structure	ENIGMA3_mixed_se_wo_Mean_entorhinal_thickavg_20200522_noGC	Entorhinal thickness	NA	NA	NA	NA	0.1323	0.0159	1.0649	1.0776	0.9973	0.0065	NA	NA	8.32075	8.7405e-17	31904
Cortical Structure	ENIGMA3_mixed_se_wo_Mean_frontalpole_surfavg_20190429_noGC	Frontal pole surface area	NA	NA	NA	NA	0.1212	0.0159	1.0741	1.0897	1.0111	0.0068	0.124	0.0753	7.62264	2.48536e-14	33228
Cortical Structure	ENIGMA3_mixed_se_wo_Mean_frontalpole_thickavg_20200522_noGC	Frontal pole thickness	NA	NA	NA	NA	0.0852	0.0157	1.0649	1.077	1.0224	0.0065	0.2904	0.0848	5.42675	5.73889e-08	33228
Cortical Structure	ENIGMA3_mixed_se_wo_Mean_fusiform_surfavg_20190429_noGC	Fusiform surface area	NA	NA	NA	NA	0.2809	0.0223	1.1651	1.1994	1.0185	0.0076	0.0929	0.0383	12.5964	2.20968e-36	32709
Cortical Structure	ENIGMA3_mixed_se_wo_Mean_fusiform_thickavg_20200522_noGC	Fusiform thickness	NA	NA	NA	NA	0.1454	0.0181	1.0988	1.1124	1.0188	0.0068	0.1676	0.0608	8.03315	9.5002e-16	32936
Cortical Structure	ENIGMA3_mixed_se_wo_Mean_inferiorparietal_surfavg_20190429_noGC	Inferior parietal surface area	NA	NA	NA	NA	0.2811	0.0216	1.1683	1.201	1.0205	0.0074	0.1022	0.0368	13.0139	1.02015e-38	32724
Cortical Structure	ENIGMA3_mixed_se_wo_Mean_inferiorparietal_thickavg_20200522_noGC	Inferior parietal thickness	NA	NA	NA	NA	0.2141	0.022	1.1238	1.1565	1.0181	0.0071	0.1154	0.0455	9.73182	2.20614e-22	32858
Cortical Structure	ENIGMA3_mixed_se_wo_Mean_inferiortemporal_surfavg_20190429_noGC	Inferior temporal surface area	NA	NA	NA	NA	0.2711	0.0238	1.1396	1.1861	1.012	0.0077	0.0647	0.0411	11.3908	4.64937e-30	32730
Cortical Structure	ENIGMA3_mixed_se_wo_Mean_inferiortemporal_thickavg_20200522_noGC	Inferior temporal thickness	NA	NA	NA	NA	0.152	0.0188	1.0957	1.1079	1.012	0.0071	0.1112	0.0663	8.08511	6.211e-16	32750
Cortical Structure	ENIGMA3_mixed_se_wo_Mean_insula_surfavg_20190429_noGC	Insula surface area	NA	NA	NA	NA	0.2798	0.026	1.1651	1.2156	1.0303	0.008	0.1404	0.0373	10.7615	5.22898e-27	32696
Cortical Structure	ENIGMA3_mixed_se_wo_Mean_insula_thickavg_20200522_noGC	Insula thickness	NA	NA	NA	NA	0.1922	0.0204	1.1082	1.1355	1.0129	0.0075	0.0954	0.0556	9.42157	4.44399e-21	32712
Cortical Structure	ENIGMA3_mixed_se_wo_Mean_isthmuscingulate_surfavg_20190429_noGC	Isthmus cingulate surface area	NA	NA	NA	NA	0.2098	0.0207	1.1428	1.1705	1.0365	0.0076	0.2138	0.0447	10.1353	3.85325e-24	33149
Cortical Structure	ENIGMA3_mixed_se_wo_Mean_isthmuscingulate_thickavg_20200522_noGC	Isthmus cingulate thickness	NA	NA	NA	NA	0.2415	0.0212	1.1555	1.1788	1.0223	0.0082	0.1249	0.0457	11.3915	4.60935e-30	32923
Cortical Structure	ENIGMA3_mixed_se_wo_Mean_lateraloccipital_surfavg_20190429_noGC	Lateral occipital surface area	NA	NA	NA	NA	0.3012	0.0231	1.1619	1.2045	1.0132	0.0068	0.0646	0.0335	13.039	7.34511e-39	33009
Cortical Structure	ENIGMA3_mixed_se_wo_Mean_lateraloccipital_thickavg_20200522_noGC	Lateral occipital thickness	NA	NA	NA	NA	0.2047	0.0183	1.1301	1.1535	1.0244	0.0068	0.1589	0.0445	11.1858	4.78611e-29	32792
Cortical Structure	ENIGMA3_mixed_se_wo_Mean_lateralorbitofrontal_surfavg_20190429_noGC	Lateral orbitofrontal surface area	NA	NA	NA	NA	0.2907	0.0231	1.1587	1.2043	1.0142	0.0078	0.0693	0.0382	12.5844	2.57239e-36	33152
Cortical Structure	ENIGMA3_mixed_se_wo_Mean_lateralorbitofrontal_thickavg_20200522_noGC	Lateral orbitofrontal thickness	NA	NA	NA	NA	0.1531	0.0188	1.0988	1.109	1.0112	0.0068	0.1026	0.0624	8.14362	3.83641e-16	32859
Cortical Structure	ENIGMA3_mixed_se_wo_Mean_lingual_surfavg_20190429_noGC	Lingual surface area	NA	NA	NA	NA	0.2879	0.0238	1.1491	1.2025	1.0241	0.008	0.1188	0.0398	12.0966	1.10025e-33	32647
Cortical Structure	ENIGMA3_mixed_se_wo_Mean_lingual_thickavg_20200522_noGC	Lingual thickness	NA	NA	NA	NA	0.2172	0.0206	1.127	1.1542	1.02	0.0074	0.1297	0.0478	10.5437	5.4325e-26	32391
Cortical Structure	ENIGMA3_mixed_se_wo_Mean_medialorbitofrontal_surfavg_20190429_noGC	Medial orbitofrontal surface area	NA	NA	NA	NA	0.2388	0.0251	1.1364	1.1732	1.0169	0.0082	0.0973	0.0471	9.51394	1.83567e-21	32999
Cortical Structure	ENIGMA3_mixed_se_wo_Mean_medialorbitofrontal_thickavg_20200522_noGC	Medial orbitofrontal thickness	NA	NA	NA	NA	0.1295	0.0177	1.0926	1.1024	1.0215	0.0066	0.2102	0.064	7.31638	2.54742e-13	32845
Cortical Structure	ENIGMA3_mixed_se_wo_Mean_middletemporal_surfavg_20190429_noGC	Middle temporal surface area	NA	NA	NA	NA	0.2745	0.024	1.1587	1.1947	1.0256	0.0082	0.1316	0.0423	11.4375	2.71599e-30	31584
Cortical Structure	ENIGMA3_mixed_se_wo_Mean_middletemporal_thickavg_20200522_noGC	Middle temporal thickness	NA	NA	NA	NA	0.1859	0.0193	1.105	1.1242	1.0103	0.0071	0.0827	0.0568	9.63212	5.85072e-22	31714
Cortical Structure	ENIGMA3_mixed_se_wo_Mean_paracentral_surfavg_20190429_noGC	Paracentral surface area	NA	NA	NA	NA	0.2019	0.0198	1.127	1.1517	1.0198	0.0071	0.1304	0.0467	10.197	2.04555e-24	33070
Cortical Structure	ENIGMA3_mixed_se_wo_Mean_paracentral_thickavg_20200522_noGC	Paracentral thickness	NA	NA	NA	NA	0.2097	0.0179	1.1113	1.1362	1.0015	0.0071	0.0111	0.0519	11.7151	1.06686e-31	33077
Cortical Structure	ENIGMA3_mixed_se_wo_Mean_parahippocampal_surfavg_20190429_noGC	Parahippocampal surface area	NA	NA	NA	NA	0.2161	0.021	1.1238	1.1443	1.014	0.0064	0.0969	0.0446	10.2905	7.77907e-25	30820
Cortical Structure	ENIGMA3_mixed_se_wo_Mean_parahippocampal_thickavg_20200522_noGC	Parahippocampal thickness	NA	NA	NA	NA	0.1842	0.019	1.1175	1.145	1.0287	0.0076	0.1978	0.0524	9.69474	3.17455e-22	32191
Cortical Structure	ENIGMA3_mixed_se_wo_Mean_parsopercularis_surfavg_20190429_noGC	Pars opercularis surface area	NA	NA	NA	NA	0.1855	0.0203	1.1082	1.1363	1.0159	0.0077	0.1166	0.0565	9.13793	6.36585e-20	33012
Cortical Structure	ENIGMA3_mixed_se_wo_Mean_parsopercularis_thickavg_20200522_noGC	Pars opercularis thickness	NA	NA	NA	NA	0.1593	0.0175	1.0988	1.1138	1.0105	0.0067	0.0922	0.0588	9.10286	8.79861e-20	33088
Cortical Structure	ENIGMA3_mixed_se_wo_Mean_parsorbitalis_surfavg_20190429_noGC	Pars orbitalis surface area	NA	NA	NA	NA	0.2278	0.0189	1.1396	1.1664	1.0215	0.0069	0.1289	0.0413	12.0529	1.87221e-33	33149
Cortical Structure	ENIGMA3_mixed_se_wo_Mean_parsorbitalis_thickavg_20200522_noGC	Pars orbitalis thickness	NA	NA	NA	NA	0.1293	0.0166	1.0895	1.1006	1.0182	0.0069	0.181	0.0687	7.78916	6.74579e-15	33156
Cortical Structure	ENIGMA3_mixed_se_wo_Mean_parstriangularis_surfavg_20190429_noGC	Pars triangularis surface area	NA	NA	NA	NA	0.2309	0.0218	1.127	1.1674	1.017	0.0081	0.1013	0.0482	10.5917	3.25474e-26	33081
Cortical Structure	ENIGMA3_mixed_se_wo_Mean_parstriangularis_thickavg_20200522_noGC	Pars triangularis thickness	NA	NA	NA	NA	0.1584	0.0185	1.105	1.1193	1.0182	0.0068	0.1529	0.0568	8.56216	1.1077e-17	33104
Cortical Structure	ENIGMA3_mixed_se_wo_Mean_pericalcarine_surfavg_20190429_noGC	Pericalcarine surface area	NA	NA	NA	NA	0.3283	0.025	1.1459	1.2143	1.0132	0.0077	0.0617	0.036	13.132	2.15879e-39	32356
Cortical Structure	ENIGMA3_mixed_se_wo_Mean_pericalcarine_thickavg_20200522_noGC	Pericalcarine thickness	NA	NA	NA	NA	0.1395	0.0198	1.0988	1.1134	1.028	0.0067	0.2466	0.0592	7.04545	1.84857e-12	31698
Cortical Structure	ENIGMA3_mixed_se_wo_Mean_postcentral_surfavg_20190429_noGC	Postcentral surface area	NA	NA	NA	NA	0.2755	0.0238	1.1619	1.1914	1.0204	0.0079	0.1067	0.041	11.5756	5.47673e-31	31486
Cortical Structure	ENIGMA3_mixed_se_wo_Mean_postcentral_thickavg_20200522_noGC	Postcentral thickness	NA	NA	NA	NA	0.1857	0.0197	1.1144	1.1408	1.0262	0.0067	0.1861	0.0473	9.4264	4.24422e-21	31885
Cortical Structure	ENIGMA3_mixed_se_wo_Mean_posteriorcingulate_surfavg_20190429_noGC	Posterior cingulate surface area	NA	NA	NA	NA	0.2164	0.024	1.1364	1.1722	1.0263	0.0082	0.153	0.0479	9.01667	1.93899e-19	33201
Cortical Structure	ENIGMA3_mixed_se_wo_Mean_posteriorcingulate_thickavg_20200522_noGC	Posterior cingulate thickness	NA	NA	NA	NA	0.2068	0.0205	1.1207	1.1479	1.0143	0.0073	0.0964	0.0494	10.0878	6.25527e-24	32962
Cortical Structure	ENIGMA3_mixed_se_wo_Mean_precentral_surfavg_20190429_noGC	Precentral surface area	NA	NA	NA	NA	0.2294	0.022	1.1301	1.1636	1.0218	0.0069	0.1329	0.0425	10.4273	1.86155e-25	31915
Cortical Structure	ENIGMA3_mixed_se_wo_Mean_precentral_thickavg_20200522_noGC	Precentral thickness	NA	NA	NA	NA	0.193	0.0194	1.1082	1.1272	1.005	0.0064	0.039	0.0506	9.94845	2.56132e-23	32191
Cortical Structure	ENIGMA3_mixed_se_wo_Mean_precuneus_surfavg_20190429_noGC	Precuneus surface area	NA	NA	NA	NA	0.285	0.0239	1.1587	1.2108	1.0269	0.0084	0.1276	0.0399	11.9247	8.8015e-33	33131
Cortical Structure	ENIGMA3_mixed_se_wo_Mean_precuneus_thickavg_20200522_noGC	Precuneus thickness	NA	NA	NA	NA	0.2196	0.0196	1.1333	1.1567	1.0156	0.0072	0.0993	0.046	11.2041	3.89371e-29	33160
Cortical Structure	ENIGMA3_mixed_se_wo_Mean_rostralanteriorcingulate_surfavg_20190429_noGC	Rostral anterior cingulate surface area	NA	NA	NA	NA	0.239	0.0224	1.1459	1.1762	1.0233	0.0072	0.132	0.041	10.6696	1.41168e-26	32978
Cortical Structure	ENIGMA3_mixed_se_wo_Mean_rostralanteriorcingulate_thickavg_20200522_noGC	Rostral anterior cingulate thickness	NA	NA	NA	NA	0.1264	0.0179	1.0926	1.1032	1.021	0.007	0.2038	0.068	7.06145	1.64771e-12	33159
Cortical Structure	ENIGMA3_mixed_se_wo_Mean_rostralmiddlefrontal_surfavg_20190429_noGC	Rostral middle frontal surface area	NA	NA	NA	NA	0.2775	0.0208	1.1683	1.2101	1.0343	0.0077	0.1632	0.0366	13.3413	1.33035e-40	33029
Cortical Structure	ENIGMA3_mixed_se_wo_Mean_rostralmiddlefrontal_thickavg_20200522_noGC	Rostral middle frontal thickness	NA	NA	NA	NA	0.164	0.0183	1.1144	1.1215	1.0163	0.0068	0.1338	0.0557	8.96175	3.1957e-19	32735
Cortical Structure	ENIGMA3_mixed_se_wo_Mean_superiorfrontal_surfavg_20190429_noGC	Superior frontal surface area	NA	NA	NA	NA	0.2441	0.0239	1.1523	1.1963	1.0405	0.0073	0.2065	0.0374	10.2134	1.72724e-24	32870
Cortical Structure	ENIGMA3_mixed_se_wo_Mean_superiorfrontal_thickavg_20200522_noGC	Superior frontal thickness	NA	NA	NA	NA	0.1799	0.0182	1.1082	1.1284	1.0139	0.0065	0.1079	0.0504	9.88462	4.85442e-23	32678
Cortical Structure	ENIGMA3_mixed_se_wo_Mean_superiorparietal_surfavg_20190429_noGC	Superior parietal surface area	NA	NA	NA	NA	0.2801	0.0255	1.1396	1.1935	1.0184	0.0081	0.0953	0.0418	10.9843	4.54681e-28	32443
Cortical Structure	ENIGMA3_mixed_se_wo_Mean_superiorparietal_thickavg_20200522_noGC	Superior parietal thickness	NA	NA	NA	NA	0.2226	0.0192	1.127	1.1518	1.0114	0.0071	0.0748	0.0468	11.5938	4.4329e-31	32490
Cortical Structure	ENIGMA3_mixed_se_wo_Mean_superiortemporal_surfavg_20190429_noGC	Superior temporal surface area	NA	NA	NA	NA	0.3096	0.0322	1.1811	1.22	1.032	0.0096	0.1454	0.0437	9.61491	6.91719e-22	30669
Cortical Structure	ENIGMA3_mixed_se_wo_Mean_superiortemporal_thickavg_20200522_noGC	Superior temporal thickness	NA	NA	NA	NA	0.2588	0.0217	1.1491	1.1694	1.0138	0.0076	0.0815	0.0447	11.9263	8.63598e-33	30747
Cortical Structure	ENIGMA3_mixed_se_wo_Mean_supramarginal_surfavg_20190429_noGC	Supramarginal surface area	NA	NA	NA	NA	0.2357	0.0236	1.1459	1.1843	1.0359	0.0084	0.1946	0.0457	9.98729	1.73257e-23	32046
Cortical Structure	ENIGMA3_mixed_se_wo_Mean_supramarginal_thickavg_20200522_noGC	Supramarginal thickness	NA	NA	NA	NA	0.2477	0.0239	1.1333	1.1599	1.0034	0.0075	0.0216	0.0468	10.364	3.61457e-25	31915
Cortical Structure	ENIGMA3_mixed_se_wo_Mean_temporalpole_surfavg_20190429_noGC	Temporal pole surface area	NA	NA	NA	NA	0.1844	0.0178	1.0895	1.117	1.0012	0.0067	0.0102	0.057	10.3596	3.78737e-25	32243
Cortical Structure	ENIGMA3_mixed_se_wo_Mean_temporalpole_thickavg_20200522_noGC	Temporal pole thickness	NA	NA	NA	NA	0.0812	0.0165	1.0527	1.062	1.0113	0.0067	0.1825	0.1088	4.92121	8.60098e-07	32286
Cortical Structure	ENIGMA3_mixed_se_wo_Mean_transversetemporal_surfavg_20190429_noGC	Transverse temporal surface area	NA	NA	NA	NA	0.2775	0.0262	1.1523	1.1948	1.0109	0.0084	0.0561	0.0433	10.5916	3.25961e-26	33167
Cortical Structure	ENIGMA3_mixed_se_wo_Mean_transversetemporal_thickavg_20200522_noGC	Transverse temporal thickness	NA	NA	NA	NA	0.2317	0.0221	1.127	1.1532	1.0016	0.0079	0.0104	0.0513	10.4842	1.02146e-25	33104

## Sheet: Table S2.
Table S2.	Genetic correlation results between all 249 metabolites and 10 psychiatric conditions.
Metabolite ID	Metabolite name	Metabolite short	Metabolite group	Metabolite subgroup	Psychiatric condition ID	Psychiatric condition	rg	SE	Z	P	FDR BH	gcov_int	gcov_int_se
GCST90451239	Phenylalanine	Phe	Amino acids	Aromatic amino acids	ADHD_PGC_2022	ADHD	0.0952	0.0308	3.0875	0.002	0.00547855	0.0052	0.0066
GCST90451239	Phenylalanine	Phe	Amino acids	Aromatic amino acids	AN_PGC_2019	AN	-0.099	0.0417	-2.3713	0.0177	0.0410363	0.0062	0.0075
GCST90451239	Phenylalanine	Phe	Amino acids	Aromatic amino acids	ASD_PGC_2019	ASD	0.0526	0.0417	1.2603	0.2076	0.313287	0.0039	0.0071
GCST90451239	Phenylalanine	Phe	Amino acids	Aromatic amino acids	BIP_PGC_2024	BIP	0.0588	0.028	2.0993	0.0358	0.0763202	-0.0154	0.0063
GCST90451239	Phenylalanine	Phe	Amino acids	Aromatic amino acids	MDD_PGC_2025	MDD	0.0662	0.0215	3.0778	0.0021	0.00573985	-0.0027	0.007
GCST90451239	Phenylalanine	Phe	Amino acids	Aromatic amino acids	OCD_PGC_2018	OCD	0.0369	0.0622	0.5935	0.5529	0.66328	-0.0075	0.0059
GCST90451239	Phenylalanine	Phe	Amino acids	Aromatic amino acids	PD_PGC_2019	PD	0.0285	0.077	0.3707	0.7109	0.790242	-0.0066	0.0077
GCST90451239	Phenylalanine	Phe	Amino acids	Aromatic amino acids	PTSD_PGC_2024	PTSD	0.0407	0.0277	1.4691	0.1418	0.234139	0.0095	0.0058
GCST90451239	Phenylalanine	Phe	Amino acids	Aromatic amino acids	SZ_PGC_2022	SZ	-0.0271	0.0288	-0.9388	0.3478	0.467614	-0.0082	0.0074
GCST90451239	Phenylalanine	Phe	Amino acids	Aromatic amino acids	TS_PGC_2019	TS	0.0032	0.0479	0.0674	0.9463	0.964506	0.0088	0.0065
GCST90451296	Tyrosine	Tyr	Amino acids	Aromatic amino acids	ADHD_PGC_2022	ADHD	0.0918	0.0236	3.887	0.0001	0.00032893	0.0037	0.0078
GCST90451296	Tyrosine	Tyr	Amino acids	Aromatic amino acids	AN_PGC_2019	AN	-0.0836	0.028	-2.983	0.0029	0.00770651	0.0107	0.008
GCST90451296	Tyrosine	Tyr	Amino acids	Aromatic amino acids	ASD_PGC_2019	ASD	0.007	0.0394	0.1777	0.859	0.900215	0.0145	0.0088
GCST90451296	Tyrosine	Tyr	Amino acids	Aromatic amino acids	BIP_PGC_2024	BIP	0.0404	0.0232	1.7389	0.082	0.153982	-0.0136	0.0076
GCST90451296	Tyrosine	Tyr	Amino acids	Aromatic amino acids	MDD_PGC_2025	MDD	0.0387	0.0161	2.3993	0.0164	0.0382002	-0.0011	0.0077
GCST90451296	Tyrosine	Tyr	Amino acids	Aromatic amino acids	OCD_PGC_2018	OCD	-0.0212	0.0451	-0.4698	0.6385	0.735708	0.0017	0.0066
GCST90451296	Tyrosine	Tyr	Amino acids	Aromatic amino acids	PD_PGC_2019	PD	0.026	0.0569	0.4575	0.6473	0.7423	-0.0086	0.0089
GCST90451296	Tyrosine	Tyr	Amino acids	Aromatic amino acids	PTSD_PGC_2024	PTSD	0.0429	0.0209	2.0495	0.0404	0.0849628	0.008	0.0068
GCST90451296	Tyrosine	Tyr	Amino acids	Aromatic amino acids	SZ_PGC_2022	SZ	-0.0245	0.021	-1.1672	0.2431	0.353988	-0.0124	0.0085
GCST90451296	Tyrosine	Tyr	Amino acids	Aromatic amino acids	TS_PGC_2019	TS	-0.044	0.0373	-1.179	0.2384	0.349186	0.016	0.0066
GCST90451146	Isoleucine	Ile	Amino acids	Branched-chain amino acids	ADHD_PGC_2022	ADHD	0.1088	0.0303	3.5856	0.0003	0.000944374	0.0006	0.0075
GCST90451146	Isoleucine	Ile	Amino acids	Branched-chain amino acids	AN_PGC_2019	AN	-0.1762	0.0358	-4.9273	8.3362e-07	4.13489e-06	0.0012	0.0077
GCST90451146	Isoleucine	Ile	Amino acids	Branched-chain amino acids	ASD_PGC_2019	ASD	0.0507	0.0426	1.1922	0.2332	0.343591	0.0074	0.008
GCST90451146	Isoleucine	Ile	Amino acids	Branched-chain amino acids	BIP_PGC_2024	BIP	-0.0139	0.0257	-0.5418	0.588	0.695544	-0.002	0.0074
GCST90451146	Isoleucine	Ile	Amino acids	Branched-chain amino acids	MDD_PGC_2025	MDD	0.041	0.0189	2.1676	0.0302	0.0652194	0.0031	0.0072
GCST90451146	Isoleucine	Ile	Amino acids	Branched-chain amino acids	OCD_PGC_2018	OCD	-0.1053	0.0558	-1.8866	0.0592	0.118782	-0.0021	0.0059
GCST90451146	Isoleucine	Ile	Amino acids	Branched-chain amino acids	PD_PGC_2019	PD	0.0312	0.0704	0.4433	0.6576	0.747909	-0.0135	0.0084
GCST90451146	Isoleucine	Ile	Amino acids	Branched-chain amino acids	PTSD_PGC_2024	PTSD	0.0421	0.0239	1.7651	0.0776	0.147387	0.0054	0.0064
GCST90451146	Isoleucine	Ile	Amino acids	Branched-chain amino acids	SZ_PGC_2022	SZ	-0.0675	0.0189	-3.5629	0.0004	0.00123267	-0.004	0.0069
GCST90451146	Isoleucine	Ile	Amino acids	Branched-chain amino acids	TS_PGC_2019	TS	-0.0483	0.0434	-1.113	0.2657	0.379354	0.002	0.0057
GCST90451158	Leucine	Leu	Amino acids	Branched-chain amino acids	ADHD_PGC_2022	ADHD	0.1322	0.0288	4.5939	4.3498e-06	1.91699e-05	-0.001	0.0076
GCST90451158	Leucine	Leu	Amino acids	Branched-chain amino acids	AN_PGC_2019	AN	-0.1577	0.0324	-4.8644	1.1482e-06	5.60592e-06	0.0015	0.008
GCST90451158	Leucine	Leu	Amino acids	Branched-chain amino acids	ASD_PGC_2019	ASD	0.0211	0.0425	0.4978	0.6186	0.71843	0.0029	0.0086
GCST90451158	Leucine	Leu	Amino acids	Branched-chain amino acids	BIP_PGC_2024	BIP	-0.0205	0.0238	-0.8618	0.3888	0.508462	-0.0055	0.0073
GCST90451158	Leucine	Leu	Amino acids	Branched-chain amino acids	MDD_PGC_2025	MDD	0.0337	0.0182	1.854	0.0637	0.126083	0.0018	0.0074
GCST90451158	Leucine	Leu	Amino acids	Branched-chain amino acids	OCD_PGC_2018	OCD	-0.0766	0.0529	-1.4471	0.1479	0.241173	-0.0024	0.0067
GCST90451158	Leucine	Leu	Amino acids	Branched-chain amino acids	PD_PGC_2019	PD	0.0129	0.067	0.192	0.8477	0.892127	-0.0104	0.0089
GCST90451158	Leucine	Leu	Amino acids	Branched-chain amino acids	PTSD_PGC_2024	PTSD	0.0528	0.0225	2.3473	0.0189	0.0434543	0.0028	0.0065
GCST90451158	Leucine	Leu	Amino acids	Branched-chain amino acids	SZ_PGC_2022	SZ	-0.0723	0.0176	-4.1084	3.9845e-05	0.000144416	-0.0022	0.0072
GCST90451158	Leucine	Leu	Amino acids	Branched-chain amino acids	TS_PGC_2019	TS	-0.0207	0.041	-0.5046	0.6139	0.717321	0.0049	0.0059
GCST90451287	Total concentration of branched-chain amino acids (leucine + isoleucine + valine)	Total_BCAA	Amino acids	Branched-chain amino acids	ADHD_PGC_2022	ADHD	0.1143	0.0273	4.1857	2.8434e-05	0.000105673	0.0009	0.0079
GCST90451287	Total concentration of branched-chain amino acids (leucine + isoleucine + valine)	Total_BCAA	Amino acids	Branched-chain amino acids	AN_PGC_2019	AN	-0.169	0.0316	-5.3415	9.2171e-08	5.18072e-07	0.0037	0.0084
GCST90451287	Total concentration of branched-chain amino acids (leucine + isoleucine + valine)	Total_BCAA	Amino acids	Branched-chain amino acids	ASD_PGC_2019	ASD	0.0426	0.0381	1.1188	0.2632	0.376216	0.0038	0.0084
GCST90451287	Total concentration of branched-chain amino acids (leucine + isoleucine + valine)	Total_BCAA	Amino acids	Branched-chain amino acids	BIP_PGC_2024	BIP	-0.0149	0.0232	-0.6433	0.52	0.635329	-0.0039	0.0077
GCST90451287	Total concentration of branched-chain amino acids (leucine + isoleucine + valine)	Total_BCAA	Amino acids	Branched-chain amino acids	MDD_PGC_2025	MDD	0.0379	0.0178	2.1259	0.0335	0.0716624	0.0012	0.0077
GCST90451287	Total concentration of branched-chain amino acids (leucine + isoleucine + valine)	Total_BCAA	Amino acids	Branched-chain amino acids	OCD_PGC_2018	OCD	-0.0986	0.0516	-1.9115	0.0559	0.11344	-0.0025	0.0066
GCST90451287	Total concentration of branched-chain amino acids (leucine + isoleucine + valine)	Total_BCAA	Amino acids	Branched-chain amino acids	PD_PGC_2019	PD	0.0253	0.0652	0.3887	0.6975	0.779872	-0.0141	0.0089
GCST90451287	Total concentration of branched-chain amino acids (leucine + isoleucine + valine)	Total_BCAA	Amino acids	Branched-chain amino acids	PTSD_PGC_2024	PTSD	0.0442	0.0215	2.0555	0.0398	0.0839136	0.003	0.0066
GCST90451287	Total concentration of branched-chain amino acids (leucine + isoleucine + valine)	Total_BCAA	Amino acids	Branched-chain amino acids	SZ_PGC_2022	SZ	-0.0685	0.0178	-3.8431	0.0001	0.00032893	-0.0033	0.0074
GCST90451287	Total concentration of branched-chain amino acids (leucine + isoleucine + valine)	Total_BCAA	Amino acids	Branched-chain amino acids	TS_PGC_2019	TS	-0.0246	0.0396	-0.6205	0.5349	0.647352	0.0026	0.0062
GCST90451298	Valine	Val	Amino acids	Branched-chain amino acids	ADHD_PGC_2022	ADHD	0.1025	0.0259	3.9501	7.812e-05	0.000271674	0.0032	0.008
GCST90451298	Valine	Val	Amino acids	Branched-chain amino acids	AN_PGC_2019	AN	-0.1668	0.0308	-5.4162	6.0883e-08	3.53377e-07	0.0054	0.0087
GCST90451298	Valine	Val	Amino acids	Branched-chain amino acids	ASD_PGC_2019	ASD	0.0524	0.0352	1.4904	0.1361	0.227442	0.0031	0.0083
GCST90451298	Valine	Val	Amino acids	Branched-chain amino acids	BIP_PGC_2024	BIP	-0.012	0.0225	-0.5321	0.5947	0.700806	-0.0027	0.008
GCST90451298	Valine	Val	Amino acids	Branched-chain amino acids	MDD_PGC_2025	MDD	0.0389	0.0176	2.206	0.0274	0.0600053	4.5156e-05	0.008
GCST90451298	Valine	Val	Amino acids	Branched-chain amino acids	OCD_PGC_2018	OCD	-0.1013	0.0502	-2.0159	0.0438	0.0915718	-0.0029	0.0068
GCST90451298	Valine	Val	Amino acids	Branched-chain amino acids	PD_PGC_2019	PD	0.0287	0.0631	0.4551	0.6491	0.742766	-0.0157	0.0089
GCST90451298	Valine	Val	Amino acids	Branched-chain amino acids	PTSD_PGC_2024	PTSD	0.0393	0.0208	1.8907	0.0587	0.117873	0.0021	0.0067
GCST90451298	Valine	Val	Amino acids	Branched-chain amino acids	SZ_PGC_2022	SZ	-0.0644	0.0182	-3.5412	0.0004	0.00123267	-0.0032	0.0077
GCST90451298	Valine	Val	Amino acids	Branched-chain amino acids	TS_PGC_2019	TS	-0.0202	0.0382	-0.5287	0.597	0.702519	0.0017	0.0065
GCST90451344	Cholesteryl esters in chylomicrons and extremely large VLDL	XXL_VLDL_CE	Lipoprotein subclasses	Chylomicrons and extremely large VLDL (particle diameters from 75 nm upwards)	ADHD_PGC_2022	ADHD	0.2247	0.0318	7.0583	1.6853e-12	1.88179e-11	0.0144	0.0107
GCST90451344	Cholesteryl esters in chylomicrons and extremely large VLDL	XXL_VLDL_CE	Lipoprotein subclasses	Chylomicrons and extremely large VLDL (particle diameters from 75 nm upwards)	AN_PGC_2019	AN	-0.2011	0.0375	-5.3649	8.1015e-08	4.629e-07	-0.0112	0.0112
GCST90451344	Cholesteryl esters in chylomicrons and extremely large VLDL	XXL_VLDL_CE	Lipoprotein subclasses	Chylomicrons and extremely large VLDL (particle diameters from 75 nm upwards)	ASD_PGC_2019	ASD	0.0749	0.0472	1.5879	0.1123	0.19741	-0.0063	0.0133
GCST90451344	Cholesteryl esters in chylomicrons and extremely large VLDL	XXL_VLDL_CE	Lipoprotein subclasses	Chylomicrons and extremely large VLDL (particle diameters from 75 nm upwards)	BIP_PGC_2024	BIP	-0.052	0.0255	-2.0424	0.0411	0.086362	0.0209	0.0105
GCST90451344	Cholesteryl esters in chylomicrons and extremely large VLDL	XXL_VLDL_CE	Lipoprotein subclasses	Chylomicrons and extremely large VLDL (particle diameters from 75 nm upwards)	MDD_PGC_2025	MDD	0.1583	0.018	8.8036	1.3255e-18	3.36785e-17	0.0182	0.01
GCST90451344	Cholesteryl esters in chylomicrons and extremely large VLDL	XXL_VLDL_CE	Lipoprotein subclasses	Chylomicrons and extremely large VLDL (particle diameters from 75 nm upwards)	OCD_PGC_2018	OCD	-0.1924	0.045	-4.276	1.9026e-05	7.41389e-05	-0.0023	0.009
GCST90451344	Cholesteryl esters in chylomicrons and extremely large VLDL	XXL_VLDL_CE	Lipoprotein subclasses	Chylomicrons and extremely large VLDL (particle diameters from 75 nm upwards)	PD_PGC_2019	PD	0.0245	0.0543	0.4517	0.6515	0.744601	-0.0021	0.0093
GCST90451344	Cholesteryl esters in chylomicrons and extremely large VLDL	XXL_VLDL_CE	Lipoprotein subclasses	Chylomicrons and extremely large VLDL (particle diameters from 75 nm upwards)	PTSD_PGC_2024	PTSD	0.1595	0.0232	6.869	6.4632e-12	6.36102e-11	0.0186	0.009
GCST90451344	Cholesteryl esters in chylomicrons and extremely large VLDL	XXL_VLDL_CE	Lipoprotein subclasses	Chylomicrons and extremely large VLDL (particle diameters from 75 nm upwards)	SZ_PGC_2022	SZ	-0.0746	0.0194	-3.8492	0.0001	0.00032893	0.0209	0.011
GCST90451344	Cholesteryl esters in chylomicrons and extremely large VLDL	XXL_VLDL_CE	Lipoprotein subclasses	Chylomicrons and extremely large VLDL (particle diameters from 75 nm upwards)	TS_PGC_2019	TS	0.0449	0.0353	1.2748	0.2024	0.307642	-0.0075	0.0086
GCST90451346	Cholesterol in chylomicrons and extremely large VLDL	XXL_VLDL_C	Lipoprotein subclasses	Chylomicrons and extremely large VLDL (particle diameters from 75 nm upwards)	ADHD_PGC_2022	ADHD	0.2231	0.0312	7.1526	8.5154e-13	9.90811e-12	0.0152	0.0108
GCST90451346	Cholesterol in chylomicrons and extremely large VLDL	XXL_VLDL_C	Lipoprotein subclasses	Chylomicrons and extremely large VLDL (particle diameters from 75 nm upwards)	AN_PGC_2019	AN	-0.1952	0.0363	-5.374	7.6996e-08	4.42771e-07	-0.0104	0.0111
GCST90451346	Cholesterol in chylomicrons and extremely large VLDL	XXL_VLDL_C	Lipoprotein subclasses	Chylomicrons and extremely large VLDL (particle diameters from 75 nm upwards)	ASD_PGC_2019	ASD	0.0746	0.0467	1.5948	0.1108	0.195845	-0.0047	0.0133
GCST90451346	Cholesterol in chylomicrons and extremely large VLDL	XXL_VLDL_C	Lipoprotein subclasses	Chylomicrons and extremely large VLDL (particle diameters from 75 nm upwards)	BIP_PGC_2024	BIP	-0.0494	0.0255	-1.9338	0.0531	0.108287	0.0221	0.0106
GCST90451346	Cholesterol in chylomicrons and extremely large VLDL	XXL_VLDL_C	Lipoprotein subclasses	Chylomicrons and extremely large VLDL (particle diameters from 75 nm upwards)	MDD_PGC_2025	MDD	0.1616	0.0176	9.1985	3.6294e-20	1.329e-18	0.0172	0.0098
GCST90451346	Cholesterol in chylomicrons and extremely large VLDL	XXL_VLDL_C	Lipoprotein subclasses	Chylomicrons and extremely large VLDL (particle diameters from 75 nm upwards)	OCD_PGC_2018	OCD	-0.1952	0.0452	-4.3144	1.6005e-05	6.31576e-05	-0.0008	0.0092
GCST90451346	Cholesterol in chylomicrons and extremely large VLDL	XXL_VLDL_C	Lipoprotein subclasses	Chylomicrons and extremely large VLDL (particle diameters from 75 nm upwards)	PD_PGC_2019	PD	0.0235	0.0536	0.4385	0.661	0.749836	-0.0023	0.0093
GCST90451346	Cholesterol in chylomicrons and extremely large VLDL	XXL_VLDL_C	Lipoprotein subclasses	Chylomicrons and extremely large VLDL (particle diameters from 75 nm upwards)	PTSD_PGC_2024	PTSD	0.1617	0.0233	6.9417	3.8746e-12	3.97027e-11	0.0173	0.0089
GCST90451346	Cholesterol in chylomicrons and extremely large VLDL	XXL_VLDL_C	Lipoprotein subclasses	Chylomicrons and extremely large VLDL (particle diameters from 75 nm upwards)	SZ_PGC_2022	SZ	-0.0733	0.019	-3.861	0.0001	0.00032893	0.0209	0.0108
GCST90451346	Cholesterol in chylomicrons and extremely large VLDL	XXL_VLDL_C	Lipoprotein subclasses	Chylomicrons and extremely large VLDL (particle diameters from 75 nm upwards)	TS_PGC_2019	TS	0.0458	0.0349	1.3123	0.1894	0.292378	-0.008	0.0087
GCST90451348	Free cholesterol in chylomicrons and extremely large VLDL	XXL_VLDL_FC	Lipoprotein subclasses	Chylomicrons and extremely large VLDL (particle diameters from 75 nm upwards)	ADHD_PGC_2022	ADHD	0.2221	0.032	6.9426	3.849e-12	3.96033e-11	0.0163	0.0108
GCST90451348	Free cholesterol in chylomicrons and extremely large VLDL	XXL_VLDL_FC	Lipoprotein subclasses	Chylomicrons and extremely large VLDL (particle diameters from 75 nm upwards)	AN_PGC_2019	AN	-0.1891	0.0361	-5.2335	1.6636e-07	8.96616e-07	-0.009	0.0108
GCST90451348	Free cholesterol in chylomicrons and extremely large VLDL	XXL_VLDL_FC	Lipoprotein subclasses	Chylomicrons and extremely large VLDL (particle diameters from 75 nm upwards)	ASD_PGC_2019	ASD	0.0811	0.0482	1.6835	0.0923	0.169739	-0.0046	0.0135
GCST90451348	Free cholesterol in chylomicrons and extremely large VLDL	XXL_VLDL_FC	Lipoprotein subclasses	Chylomicrons and extremely large VLDL (particle diameters from 75 nm upwards)	BIP_PGC_2024	BIP	-0.0428	0.0271	-1.5794	0.1142	0.199549	0.022	0.0106
GCST90451348	Free cholesterol in chylomicrons and extremely large VLDL	XXL_VLDL_FC	Lipoprotein subclasses	Chylomicrons and extremely large VLDL (particle diameters from 75 nm upwards)	MDD_PGC_2025	MDD	0.1662	0.0178	9.3261	1.0984e-20	4.48363e-19	0.0153	0.0095
GCST90451348	Free cholesterol in chylomicrons and extremely large VLDL	XXL_VLDL_FC	Lipoprotein subclasses	Chylomicrons and extremely large VLDL (particle diameters from 75 nm upwards)	OCD_PGC_2018	OCD	-0.1929	0.0459	-4.205	2.6112e-05	9.80677e-05	0.0006	0.0093
GCST90451348	Free cholesterol in chylomicrons and extremely large VLDL	XXL_VLDL_FC	Lipoprotein subclasses	Chylomicrons and extremely large VLDL (particle diameters from 75 nm upwards)	PD_PGC_2019	PD	0.0219	0.054	0.4064	0.6844	0.770291	-0.0027	0.0093
GCST90451348	Free cholesterol in chylomicrons and extremely large VLDL	XXL_VLDL_FC	Lipoprotein subclasses	Chylomicrons and extremely large VLDL (particle diameters from 75 nm upwards)	PTSD_PGC_2024	PTSD	0.1635	0.024	6.7987	1.0555e-11	9.88043e-11	0.0165	0.0089
GCST90451348	Free cholesterol in chylomicrons and extremely large VLDL	XXL_VLDL_FC	Lipoprotein subclasses	Chylomicrons and extremely large VLDL (particle diameters from 75 nm upwards)	SZ_PGC_2022	SZ	-0.0733	0.0192	-3.812	0.0001	0.00032893	0.0213	0.0106
GCST90451348	Free cholesterol in chylomicrons and extremely large VLDL	XXL_VLDL_FC	Lipoprotein subclasses	Chylomicrons and extremely large VLDL (particle diameters from 75 nm upwards)	TS_PGC_2019	TS	0.0456	0.0349	1.3077	0.191	0.294119	-0.0079	0.0088
GCST90451349	Total lipids in chylomicrons and extremely large VLDL	XXL_VLDL_L	Lipoprotein subclasses	Chylomicrons and extremely large VLDL (particle diameters from 75 nm upwards)	ADHD_PGC_2022	ADHD	0.2139	0.0306	6.9973	2.6103e-12	2.83827e-11	0.0165	0.0104
GCST90451349	Total lipids in chylomicrons and extremely large VLDL	XXL_VLDL_L	Lipoprotein subclasses	Chylomicrons and extremely large VLDL (particle diameters from 75 nm upwards)	AN_PGC_2019	AN	-0.1852	0.035	-5.2843	1.2621e-07	6.90688e-07	-0.01	0.0106
GCST90451349	Total lipids in chylomicrons and extremely large VLDL	XXL_VLDL_L	Lipoprotein subclasses	Chylomicrons and extremely large VLDL (particle diameters from 75 nm upwards)	ASD_PGC_2019	ASD	0.0829	0.0461	1.7964	0.0724	0.139533	-0.0052	0.0131
GCST90451349	Total lipids in chylomicrons and extremely large VLDL	XXL_VLDL_L	Lipoprotein subclasses	Chylomicrons and extremely large VLDL (particle diameters from 75 nm upwards)	BIP_PGC_2024	BIP	-0.0373	0.0267	-1.3952	0.1629	0.259176	0.019	0.0101
GCST90451349	Total lipids in chylomicrons and extremely large VLDL	XXL_VLDL_L	Lipoprotein subclasses	Chylomicrons and extremely large VLDL (particle diameters from 75 nm upwards)	MDD_PGC_2025	MDD	0.1587	0.0178	8.9335	4.1259e-19	1.1415e-17	0.0146	0.0094
GCST90451349	Total lipids in chylomicrons and extremely large VLDL	XXL_VLDL_L	Lipoprotein subclasses	Chylomicrons and extremely large VLDL (particle diameters from 75 nm upwards)	OCD_PGC_2018	OCD	-0.1851	0.0437	-4.2356	2.2796e-05	8.74608e-05	-0.002	0.0089
GCST90451349	Total lipids in chylomicrons and extremely large VLDL	XXL_VLDL_L	Lipoprotein subclasses	Chylomicrons and extremely large VLDL (particle diameters from 75 nm upwards)	PD_PGC_2019	PD	0.0264	0.0537	0.4916	0.623	0.721185	-0.0039	0.0093
GCST90451349	Total lipids in chylomicrons and extremely large VLDL	XXL_VLDL_L	Lipoprotein subclasses	Chylomicrons and extremely large VLDL (particle diameters from 75 nm upwards)	PTSD_PGC_2024	PTSD	0.1608	0.0238	6.7682	1.3036e-11	1.19777e-10	0.0152	0.0087
GCST90451349	Total lipids in chylomicrons and extremely large VLDL	XXL_VLDL_L	Lipoprotein subclasses	Chylomicrons and extremely large VLDL (particle diameters from 75 nm upwards)	SZ_PGC_2022	SZ	-0.0672	0.019	-3.5463	0.0004	0.00123267	0.0171	0.0102
GCST90451349	Total lipids in chylomicrons and extremely large VLDL	XXL_VLDL_L	Lipoprotein subclasses	Chylomicrons and extremely large VLDL (particle diameters from 75 nm upwards)	TS_PGC_2019	TS	0.0451	0.034	1.3257	0.1849	0.286986	-0.008	0.0083
GCST90451351	Phospholipids in chylomicrons and extremely large VLDL	XXL_VLDL_PL	Lipoprotein subclasses	Chylomicrons and extremely large VLDL (particle diameters from 75 nm upwards)	ADHD_PGC_2022	ADHD	0.2263	0.0317	7.1423	9.1807e-13	1.05345e-11	0.0168	0.0109
GCST90451351	Phospholipids in chylomicrons and extremely large VLDL	XXL_VLDL_PL	Lipoprotein subclasses	Chylomicrons and extremely large VLDL (particle diameters from 75 nm upwards)	AN_PGC_2019	AN	-0.1921	0.0358	-5.3619	8.2368e-08	4.67683e-07	-0.0107	0.011
GCST90451351	Phospholipids in chylomicrons and extremely large VLDL	XXL_VLDL_PL	Lipoprotein subclasses	Chylomicrons and extremely large VLDL (particle diameters from 75 nm upwards)	ASD_PGC_2019	ASD	0.0803	0.0468	1.7149	0.0864	0.161151	-0.003	0.0135
GCST90451351	Phospholipids in chylomicrons and extremely large VLDL	XXL_VLDL_PL	Lipoprotein subclasses	Chylomicrons and extremely large VLDL (particle diameters from 75 nm upwards)	BIP_PGC_2024	BIP	-0.047	0.0259	-1.8163	0.0693	0.13481	0.0229	0.0105
GCST90451351	Phospholipids in chylomicrons and extremely large VLDL	XXL_VLDL_PL	Lipoprotein subclasses	Chylomicrons and extremely large VLDL (particle diameters from 75 nm upwards)	MDD_PGC_2025	MDD	0.1644	0.0178	9.2433	2.391e-20	9.02059e-19	0.0183	0.0094
GCST90451351	Phospholipids in chylomicrons and extremely large VLDL	XXL_VLDL_PL	Lipoprotein subclasses	Chylomicrons and extremely large VLDL (particle diameters from 75 nm upwards)	OCD_PGC_2018	OCD	-0.1974	0.0451	-4.3747	1.216e-05	4.95555e-05	-0.0005	0.0092
GCST90451351	Phospholipids in chylomicrons and extremely large VLDL	XXL_VLDL_PL	Lipoprotein subclasses	Chylomicrons and extremely large VLDL (particle diameters from 75 nm upwards)	PD_PGC_2019	PD	0.0245	0.0544	0.4508	0.6522	0.744602	-0.0035	0.0095
GCST90451351	Phospholipids in chylomicrons and extremely large VLDL	XXL_VLDL_PL	Lipoprotein subclasses	Chylomicrons and extremely large VLDL (particle diameters from 75 nm upwards)	PTSD_PGC_2024	PTSD	0.1681	0.0242	6.9611	3.3754e-12	3.53059e-11	0.0177	0.0089
GCST90451351	Phospholipids in chylomicrons and extremely large VLDL	XXL_VLDL_PL	Lipoprotein subclasses	Chylomicrons and extremely large VLDL (particle diameters from 75 nm upwards)	SZ_PGC_2022	SZ	-0.0758	0.0189	-4.006	6.1757e-05	0.000217503	0.021	0.0106
GCST90451351	Phospholipids in chylomicrons and extremely large VLDL	XXL_VLDL_PL	Lipoprotein subclasses	Chylomicrons and extremely large VLDL (particle diameters from 75 nm upwards)	TS_PGC_2019	TS	0.0489	0.0351	1.394	0.1633	0.259488	-0.0083	0.0088
GCST90451352	Concentration of chylomicrons and extremely large VLDL particles	XXL_VLDL_P	Lipoprotein subclasses	Chylomicrons and extremely large VLDL (particle diameters from 75 nm upwards)	ADHD_PGC_2022	ADHD	0.2183	0.0303	7.2032	5.8794e-13	6.93825e-12	0.0167	0.0106
GCST90451352	Concentration of chylomicrons and extremely large VLDL particles	XXL_VLDL_P	Lipoprotein subclasses	Chylomicrons and extremely large VLDL (particle diameters from 75 nm upwards)	AN_PGC_2019	AN	-0.1891	0.0352	-5.3702	7.8635e-08	4.51155e-07	-0.0098	0.0109
GCST90451352	Concentration of chylomicrons and extremely large VLDL particles	XXL_VLDL_P	Lipoprotein subclasses	Chylomicrons and extremely large VLDL (particle diameters from 75 nm upwards)	ASD_PGC_2019	ASD	0.0814	0.0444	1.8308	0.0671	0.131145	-0.0046	0.0129
GCST90451352	Concentration of chylomicrons and extremely large VLDL particles	XXL_VLDL_P	Lipoprotein subclasses	Chylomicrons and extremely large VLDL (particle diameters from 75 nm upwards)	BIP_PGC_2024	BIP	-0.0356	0.0263	-1.3523	0.1763	0.27644	0.0183	0.0101
GCST90451352	Concentration of chylomicrons and extremely large VLDL particles	XXL_VLDL_P	Lipoprotein subclasses	Chylomicrons and extremely large VLDL (particle diameters from 75 nm upwards)	MDD_PGC_2025	MDD	0.1603	0.0177	9.0323	1.6802e-19	5.22962e-18	0.0173	0.0095
GCST90451352	Concentration of chylomicrons and extremely large VLDL particles	XXL_VLDL_P	Lipoprotein subclasses	Chylomicrons and extremely large VLDL (particle diameters from 75 nm upwards)	OCD_PGC_2018	OCD	-0.185	0.0439	-4.2137	2.5127e-05	9.45109e-05	-0.0023	0.0089
GCST90451352	Concentration of chylomicrons and extremely large VLDL particles	XXL_VLDL_P	Lipoprotein subclasses	Chylomicrons and extremely large VLDL (particle diameters from 75 nm upwards)	PD_PGC_2019	PD	0.0275	0.053	0.5193	0.6036	0.707943	-0.0032	0.0093
GCST90451352	Concentration of chylomicrons and extremely large VLDL particles	XXL_VLDL_P	Lipoprotein subclasses	Chylomicrons and extremely large VLDL (particle diameters from 75 nm upwards)	PTSD_PGC_2024	PTSD	0.159	0.0233	6.8327	8.335e-12	7.95178e-11	0.0189	0.0088
GCST90451352	Concentration of chylomicrons and extremely large VLDL particles	XXL_VLDL_P	Lipoprotein subclasses	Chylomicrons and extremely large VLDL (particle diameters from 75 nm upwards)	SZ_PGC_2022	SZ	-0.0714	0.0187	-3.8084	0.0001	0.00032893	0.0185	0.0105
GCST90451352	Concentration of chylomicrons and extremely large VLDL particles	XXL_VLDL_P	Lipoprotein subclasses	Chylomicrons and extremely large VLDL (particle diameters from 75 nm upwards)	TS_PGC_2019	TS	0.0484	0.0342	1.4147	0.1572	0.251884	-0.0082	0.0085
GCST90451354	Triglycerides in chylomicrons and extremely large VLDL	XXL_VLDL_TG	Lipoprotein subclasses	Chylomicrons and extremely large VLDL (particle diameters from 75 nm upwards)	ADHD_PGC_2022	ADHD	0.2074	0.0309	6.7019	2.057e-11	1.81717e-10	0.0159	0.0103
GCST90451354	Triglycerides in chylomicrons and extremely large VLDL	XXL_VLDL_TG	Lipoprotein subclasses	Chylomicrons and extremely large VLDL (particle diameters from 75 nm upwards)	AN_PGC_2019	AN	-0.1723	0.0369	-4.6747	2.9436e-06	1.32782e-05	-0.0126	0.0103
GCST90451354	Triglycerides in chylomicrons and extremely large VLDL	XXL_VLDL_TG	Lipoprotein subclasses	Chylomicrons and extremely large VLDL (particle diameters from 75 nm upwards)	ASD_PGC_2019	ASD	0.093	0.0472	1.972	0.0486	0.100427	-0.0065	0.013
GCST90451354	Triglycerides in chylomicrons and extremely large VLDL	XXL_VLDL_TG	Lipoprotein subclasses	Chylomicrons and extremely large VLDL (particle diameters from 75 nm upwards)	BIP_PGC_2024	BIP	-0.039	0.0263	-1.4827	0.1381	0.229859	0.0198	0.0096
GCST90451354	Triglycerides in chylomicrons and extremely large VLDL	XXL_VLDL_TG	Lipoprotein subclasses	Chylomicrons and extremely large VLDL (particle diameters from 75 nm upwards)	MDD_PGC_2025	MDD	0.1529	0.0181	8.4639	2.586e-17	5.50354e-16	0.0127	0.009
GCST90451354	Triglycerides in chylomicrons and extremely large VLDL	XXL_VLDL_TG	Lipoprotein subclasses	Chylomicrons and extremely large VLDL (particle diameters from 75 nm upwards)	OCD_PGC_2018	OCD	-0.183	0.0433	-4.2252	2.387e-05	9.07424e-05	-0.0016	0.0086
GCST90451354	Triglycerides in chylomicrons and extremely large VLDL	XXL_VLDL_TG	Lipoprotein subclasses	Chylomicrons and extremely large VLDL (particle diameters from 75 nm upwards)	PD_PGC_2019	PD	0.0147	0.0564	0.2604	0.7945	0.856409	-0.0029	0.0094
GCST90451354	Triglycerides in chylomicrons and extremely large VLDL	XXL_VLDL_TG	Lipoprotein subclasses	Chylomicrons and extremely large VLDL (particle diameters from 75 nm upwards)	PTSD_PGC_2024	PTSD	0.1505	0.0247	6.0853	1.1626e-09	8.39094e-09	0.0174	0.0087
GCST90451354	Triglycerides in chylomicrons and extremely large VLDL	XXL_VLDL_TG	Lipoprotein subclasses	Chylomicrons and extremely large VLDL (particle diameters from 75 nm upwards)	SZ_PGC_2022	SZ	-0.0669	0.0189	-3.5347	0.0004	0.00123267	0.0169	0.0098
GCST90451354	Triglycerides in chylomicrons and extremely large VLDL	XXL_VLDL_TG	Lipoprotein subclasses	Chylomicrons and extremely large VLDL (particle diameters from 75 nm upwards)	TS_PGC_2019	TS	0.0332	0.0339	0.9798	0.3272	0.447899	-0.007	0.0078
GCST90451343	Cholesteryl esters to total lipids ratio in chylomicrons and extremely large VLDL	XXL_VLDL_CE_pct	Relative lipoprotein lipid concentrations	Chylomicrons and extremely large VLDL ratios	ADHD_PGC_2022	ADHD	-0.0828	0.0359	-2.3056	0.0211	0.0478933	-0.017	0.0082
GCST90451343	Cholesteryl esters to total lipids ratio in chylomicrons and extremely large VLDL	XXL_VLDL_CE_pct	Relative lipoprotein lipid concentrations	Chylomicrons and extremely large VLDL ratios	AN_PGC_2019	AN	0.0599	0.0443	1.3498	0.1771	0.276997	0.0054	0.0087
GCST90451343	Cholesteryl esters to total lipids ratio in chylomicrons and extremely large VLDL	XXL_VLDL_CE_pct	Relative lipoprotein lipid concentrations	Chylomicrons and extremely large VLDL ratios	ASD_PGC_2019	ASD	-0.0984	0.0691	-1.4243	0.1544	0.248196	0.0019	0.0107
GCST90451343	Cholesteryl esters to total lipids ratio in chylomicrons and extremely large VLDL	XXL_VLDL_CE_pct	Relative lipoprotein lipid concentrations	Chylomicrons and extremely large VLDL ratios	BIP_PGC_2024	BIP	0.0143	0.0321	0.4452	0.6562	0.747456	-0.0116	0.0083
GCST90451343	Cholesteryl esters to total lipids ratio in chylomicrons and extremely large VLDL	XXL_VLDL_CE_pct	Relative lipoprotein lipid concentrations	Chylomicrons and extremely large VLDL ratios	MDD_PGC_2025	MDD	-0.1043	0.0231	-4.5047	6.6461e-06	2.85324e-05	0.0004	0.0074
GCST90451343	Cholesteryl esters to total lipids ratio in chylomicrons and extremely large VLDL	XXL_VLDL_CE_pct	Relative lipoprotein lipid concentrations	Chylomicrons and extremely large VLDL ratios	OCD_PGC_2018	OCD	0.0839	0.0586	1.4317	0.1522	0.24625	5.325e-06	0.007
GCST90451343	Cholesteryl esters to total lipids ratio in chylomicrons and extremely large VLDL	XXL_VLDL_CE_pct	Relative lipoprotein lipid concentrations	Chylomicrons and extremely large VLDL ratios	PD_PGC_2019	PD	0.0196	0.0817	0.2404	0.81	0.867484	0.0014	0.0091
GCST90451343	Cholesteryl esters to total lipids ratio in chylomicrons and extremely large VLDL	XXL_VLDL_CE_pct	Relative lipoprotein lipid concentrations	Chylomicrons and extremely large VLDL ratios	PTSD_PGC_2024	PTSD	-0.0879	0.0316	-2.7806	0.0054	0.0137064	-0.0068	0.0069
GCST90451343	Cholesteryl esters to total lipids ratio in chylomicrons and extremely large VLDL	XXL_VLDL_CE_pct	Relative lipoprotein lipid concentrations	Chylomicrons and extremely large VLDL ratios	SZ_PGC_2022	SZ	0.0502	0.0222	2.2666	0.0234	0.0523975	-0.0055	0.0075
GCST90451343	Cholesteryl esters to total lipids ratio in chylomicrons and extremely large VLDL	XXL_VLDL_CE_pct	Relative lipoprotein lipid concentrations	Chylomicrons and extremely large VLDL ratios	TS_PGC_2019	TS	-0.0105	0.0456	-0.2314	0.817	0.872728	0.0039	0.0066
GCST90451345	Cholesterol to total lipids ratio in chylomicrons and extremely large VLDL	XXL_VLDL_C_pct	Relative lipoprotein lipid concentrations	Chylomicrons and extremely large VLDL ratios	ADHD_PGC_2022	ADHD	-0.1229	0.0351	-3.5051	0.0005	0.00152387	-0.0195	0.0082
GCST90451345	Cholesterol to total lipids ratio in chylomicrons and extremely large VLDL	XXL_VLDL_C_pct	Relative lipoprotein lipid concentrations	Chylomicrons and extremely large VLDL ratios	AN_PGC_2019	AN	0.1216	0.0457	2.6599	0.0078	0.019135	0.0042	0.009
GCST90451345	Cholesterol to total lipids ratio in chylomicrons and extremely large VLDL	XXL_VLDL_C_pct	Relative lipoprotein lipid concentrations	Chylomicrons and extremely large VLDL ratios	ASD_PGC_2019	ASD	-0.1029	0.064	-1.6079	0.1079	0.191771	0.0039	0.0109
GCST90451345	Cholesterol to total lipids ratio in chylomicrons and extremely large VLDL	XXL_VLDL_C_pct	Relative lipoprotein lipid concentrations	Chylomicrons and extremely large VLDL ratios	BIP_PGC_2024	BIP	0.0312	0.0288	1.0825	0.279	0.393744	-0.0132	0.008
GCST90451345	Cholesterol to total lipids ratio in chylomicrons and extremely large VLDL	XXL_VLDL_C_pct	Relative lipoprotein lipid concentrations	Chylomicrons and extremely large VLDL ratios	MDD_PGC_2025	MDD	-0.1202	0.0214	-5.6266	1.8375e-08	1.14959e-07	-0.002	0.0075
GCST90451345	Cholesterol to total lipids ratio in chylomicrons and extremely large VLDL	XXL_VLDL_C_pct	Relative lipoprotein lipid concentrations	Chylomicrons and extremely large VLDL ratios	OCD_PGC_2018	OCD	0.1081	0.0547	1.9779	0.0479	0.0991446	0.0039	0.0072
GCST90451345	Cholesterol to total lipids ratio in chylomicrons and extremely large VLDL	XXL_VLDL_C_pct	Relative lipoprotein lipid concentrations	Chylomicrons and extremely large VLDL ratios	PD_PGC_2019	PD	-0.0035	0.0779	-0.0445	0.9645	0.977454	0.0028	0.0091
GCST90451345	Cholesterol to total lipids ratio in chylomicrons and extremely large VLDL	XXL_VLDL_C_pct	Relative lipoprotein lipid concentrations	Chylomicrons and extremely large VLDL ratios	PTSD_PGC_2024	PTSD	-0.1187	0.0322	-3.6813	0.0002	0.000643411	-0.0082	0.0072
GCST90451345	Cholesterol to total lipids ratio in chylomicrons and extremely large VLDL	XXL_VLDL_C_pct	Relative lipoprotein lipid concentrations	Chylomicrons and extremely large VLDL ratios	SZ_PGC_2022	SZ	0.0614	0.0215	2.8578	0.0043	0.0110495	-0.0075	0.0078
GCST90451345	Cholesterol to total lipids ratio in chylomicrons and extremely large VLDL	XXL_VLDL_C_pct	Relative lipoprotein lipid concentrations	Chylomicrons and extremely large VLDL ratios	TS_PGC_2019	TS	-0.0086	0.0427	-0.2005	0.8411	0.888125	0.004	0.0067
GCST90451347	Free cholesterol to total lipids ratio in chylomicrons and extremely large VLDL	XXL_VLDL_FC_pct	Relative lipoprotein lipid concentrations	Chylomicrons and extremely large VLDL ratios	ADHD_PGC_2022	ADHD	-0.1561	0.0316	-4.9429	7.6978e-07	3.82585e-06	-0.0189	0.0079
GCST90451347	Free cholesterol to total lipids ratio in chylomicrons and extremely large VLDL	XXL_VLDL_FC_pct	Relative lipoprotein lipid concentrations	Chylomicrons and extremely large VLDL ratios	AN_PGC_2019	AN	0.1757	0.0431	4.0805	4.4945e-05	0.000161258	0.0027	0.0093
GCST90451347	Free cholesterol to total lipids ratio in chylomicrons and extremely large VLDL	XXL_VLDL_FC_pct	Relative lipoprotein lipid concentrations	Chylomicrons and extremely large VLDL ratios	ASD_PGC_2019	ASD	-0.0814	0.0523	-1.5571	0.1194	0.206033	0.0037	0.01
GCST90451347	Free cholesterol to total lipids ratio in chylomicrons and extremely large VLDL	XXL_VLDL_FC_pct	Relative lipoprotein lipid concentrations	Chylomicrons and extremely large VLDL ratios	BIP_PGC_2024	BIP	0.045	0.0252	1.787	0.0739	0.141984	-0.0106	0.0076
GCST90451347	Free cholesterol to total lipids ratio in chylomicrons and extremely large VLDL	XXL_VLDL_FC_pct	Relative lipoprotein lipid concentrations	Chylomicrons and extremely large VLDL ratios	MDD_PGC_2025	MDD	-0.1228	0.0196	-6.2513	4.0701e-10	3.0343e-09	-0.0072	0.0077
GCST90451347	Free cholesterol to total lipids ratio in chylomicrons and extremely large VLDL	XXL_VLDL_FC_pct	Relative lipoprotein lipid concentrations	Chylomicrons and extremely large VLDL ratios	OCD_PGC_2018	OCD	0.1359	0.0496	2.7369	0.0062	0.0154845	0.0102	0.0067
GCST90451347	Free cholesterol to total lipids ratio in chylomicrons and extremely large VLDL	XXL_VLDL_FC_pct	Relative lipoprotein lipid concentrations	Chylomicrons and extremely large VLDL ratios	PD_PGC_2019	PD	-0.0128	0.0683	-0.1879	0.851	0.895222	0.0011	0.0083
GCST90451347	Free cholesterol to total lipids ratio in chylomicrons and extremely large VLDL	XXL_VLDL_FC_pct	Relative lipoprotein lipid concentrations	Chylomicrons and extremely large VLDL ratios	PTSD_PGC_2024	PTSD	-0.1394	0.0296	-4.7126	2.4452e-06	1.11922e-05	-0.0102	0.0072
GCST90451347	Free cholesterol to total lipids ratio in chylomicrons and extremely large VLDL	XXL_VLDL_FC_pct	Relative lipoprotein lipid concentrations	Chylomicrons and extremely large VLDL ratios	SZ_PGC_2022	SZ	0.061	0.0209	2.9145	0.0036	0.00940609	-0.006	0.0081
GCST90451347	Free cholesterol to total lipids ratio in chylomicrons and extremely large VLDL	XXL_VLDL_FC_pct	Relative lipoprotein lipid concentrations	Chylomicrons and extremely large VLDL ratios	TS_PGC_2019	TS	0.0045	0.0422	0.1058	0.9157	0.941409	0.0024	0.0065
GCST90451350	Phospholipids to total lipids ratio in chylomicrons and extremely large VLDL	XXL_VLDL_PL_pct	Relative lipoprotein lipid concentrations	Chylomicrons and extremely large VLDL ratios	ADHD_PGC_2022	ADHD	0.2068	0.0454	4.5579	5.166e-06	2.2541e-05	-0.0083	0.0077
GCST90451350	Phospholipids to total lipids ratio in chylomicrons and extremely large VLDL	XXL_VLDL_PL_pct	Relative lipoprotein lipid concentrations	Chylomicrons and extremely large VLDL ratios	AN_PGC_2019	AN	-0.1327	0.0502	-2.643	0.0082	0.0199589	0.0028	0.0102
GCST90451350	Phospholipids to total lipids ratio in chylomicrons and extremely large VLDL	XXL_VLDL_PL_pct	Relative lipoprotein lipid concentrations	Chylomicrons and extremely large VLDL ratios	ASD_PGC_2019	ASD	0.044	0.0569	0.774	0.4389	0.557582	0.0056	0.0099
GCST90451350	Phospholipids to total lipids ratio in chylomicrons and extremely large VLDL	XXL_VLDL_PL_pct	Relative lipoprotein lipid concentrations	Chylomicrons and extremely large VLDL ratios	BIP_PGC_2024	BIP	0.0204	0.0373	0.5459	0.5852	0.69289	-0.003	0.0098
GCST90451350	Phospholipids to total lipids ratio in chylomicrons and extremely large VLDL	XXL_VLDL_PL_pct	Relative lipoprotein lipid concentrations	Chylomicrons and extremely large VLDL ratios	MDD_PGC_2025	MDD	0.1603	0.0279	5.7516	8.838e-09	5.74585e-08	0.0018	0.0068
GCST90451350	Phospholipids to total lipids ratio in chylomicrons and extremely large VLDL	XXL_VLDL_PL_pct	Relative lipoprotein lipid concentrations	Chylomicrons and extremely large VLDL ratios	OCD_PGC_2018	OCD	-0.1605	0.0646	-2.4842	0.013	0.0307407	0.0067	0.0076
GCST90451350	Phospholipids to total lipids ratio in chylomicrons and extremely large VLDL	XXL_VLDL_PL_pct	Relative lipoprotein lipid concentrations	Chylomicrons and extremely large VLDL ratios	PD_PGC_2019	PD	0.0405	0.0707	0.5729	0.5667	0.676454	-0.0066	0.008
GCST90451350	Phospholipids to total lipids ratio in chylomicrons and extremely large VLDL	XXL_VLDL_PL_pct	Relative lipoprotein lipid concentrations	Chylomicrons and extremely large VLDL ratios	PTSD_PGC_2024	PTSD	0.1504	0.033	4.5574	5.1781e-06	2.2541e-05	0.004	0.0072
GCST90451350	Phospholipids to total lipids ratio in chylomicrons and extremely large VLDL	XXL_VLDL_PL_pct	Relative lipoprotein lipid concentrations	Chylomicrons and extremely large VLDL ratios	SZ_PGC_2022	SZ	-0.0386	0.0291	-1.3264	0.1847	0.286901	0.0127	0.0085
GCST90451350	Phospholipids to total lipids ratio in chylomicrons and extremely large VLDL	XXL_VLDL_PL_pct	Relative lipoprotein lipid concentrations	Chylomicrons and extremely large VLDL ratios	TS_PGC_2019	TS	0.0841	0.0514	1.6371	0.1016	0.183455	-0.0066	0.0081
GCST90451353	Triglycerides to total lipids ratio in chylomicrons and extremely large VLDL	XXL_VLDL_TG_pct	Relative lipoprotein lipid concentrations	Chylomicrons and extremely large VLDL ratios	ADHD_PGC_2022	ADHD	0.023	0.0327	0.7031	0.482	0.598295	0.0188	0.0076
GCST90451353	Triglycerides to total lipids ratio in chylomicrons and extremely large VLDL	XXL_VLDL_TG_pct	Relative lipoprotein lipid concentrations	Chylomicrons and extremely large VLDL ratios	AN_PGC_2019	AN	-0.0666	0.0458	-1.4557	0.1455	0.238823	-0.0016	0.0087
GCST90451353	Triglycerides to total lipids ratio in chylomicrons and extremely large VLDL	XXL_VLDL_TG_pct	Relative lipoprotein lipid concentrations	Chylomicrons and extremely large VLDL ratios	ASD_PGC_2019	ASD	0.0788	0.0635	1.2412	0.2145	0.321556	-0.0023	0.0093
GCST90451353	Triglycerides to total lipids ratio in chylomicrons and extremely large VLDL	XXL_VLDL_TG_pct	Relative lipoprotein lipid concentrations	Chylomicrons and extremely large VLDL ratios	BIP_PGC_2024	BIP	-0.035	0.0289	-1.2124	0.2253	0.334126	0.0108	0.0075
GCST90451353	Triglycerides to total lipids ratio in chylomicrons and extremely large VLDL	XXL_VLDL_TG_pct	Relative lipoprotein lipid concentrations	Chylomicrons and extremely large VLDL ratios	MDD_PGC_2025	MDD	0.0503	0.0214	2.349	0.0188	0.0433043	-0.0016	0.0071
GCST90451353	Triglycerides to total lipids ratio in chylomicrons and extremely large VLDL	XXL_VLDL_TG_pct	Relative lipoprotein lipid concentrations	Chylomicrons and extremely large VLDL ratios	OCD_PGC_2018	OCD	-0.0424	0.0559	-0.7572	0.4489	0.565382	-0.0064	0.0062
GCST90451353	Triglycerides to total lipids ratio in chylomicrons and extremely large VLDL	XXL_VLDL_TG_pct	Relative lipoprotein lipid concentrations	Chylomicrons and extremely large VLDL ratios	PD_PGC_2019	PD	-0.0325	0.0805	-0.4038	0.6863	0.771158	0.001	0.0088
GCST90451353	Triglycerides to total lipids ratio in chylomicrons and extremely large VLDL	XXL_VLDL_TG_pct	Relative lipoprotein lipid concentrations	Chylomicrons and extremely large VLDL ratios	PTSD_PGC_2024	PTSD	0.0551	0.0327	1.6879	0.0914	0.168457	0.0023	0.0068
GCST90451353	Triglycerides to total lipids ratio in chylomicrons and extremely large VLDL	XXL_VLDL_TG_pct	Relative lipoprotein lipid concentrations	Chylomicrons and extremely large VLDL ratios	SZ_PGC_2022	SZ	-0.0462	0.0228	-2.0301	0.0423	0.0886591	0.0052	0.0077
GCST90451353	Triglycerides to total lipids ratio in chylomicrons and extremely large VLDL	XXL_VLDL_TG_pct	Relative lipoprotein lipid concentrations	Chylomicrons and extremely large VLDL ratios	TS_PGC_2019	TS	-0.0296	0.0485	-0.6107	0.5414	0.653459	-6.8925e-06	0.0067
GCST90451119	Ratio of docosahexaenoic acid to total fatty acids	DHA_pct	Fatty acids	Fatty acid ratios	ADHD_PGC_2022	ADHD	-0.3175	0.0264	-12.0326	2.3947e-33	1.19256e-30	-0.0134	0.0098
GCST90451119	Ratio of docosahexaenoic acid to total fatty acids	DHA_pct	Fatty acids	Fatty acid ratios	AN_PGC_2019	AN	0.214	0.0321	6.6693	2.5706e-11	2.23024e-10	0.002	0.0094
GCST90451119	Ratio of docosahexaenoic acid to total fatty acids	DHA_pct	Fatty acids	Fatty acid ratios	ASD_PGC_2019	ASD	-0.0941	0.0406	-2.3216	0.0203	0.0462885	0.0038	0.0116
GCST90451119	Ratio of docosahexaenoic acid to total fatty acids	DHA_pct	Fatty acids	Fatty acid ratios	BIP_PGC_2024	BIP	0.115	0.0247	4.6501	3.3181e-06	1.48866e-05	-0.0177	0.0098
GCST90451119	Ratio of docosahexaenoic acid to total fatty acids	DHA_pct	Fatty acids	Fatty acid ratios	MDD_PGC_2025	MDD	-0.1922	0.0188	-10.2202	1.6101e-24	1.60366e-22	-0.0164	0.0087
GCST90451119	Ratio of docosahexaenoic acid to total fatty acids	DHA_pct	Fatty acids	Fatty acid ratios	OCD_PGC_2018	OCD	0.2974	0.0496	5.9921	2.0713e-09	1.45693e-08	-0.0033	0.0078
GCST90451119	Ratio of docosahexaenoic acid to total fatty acids	DHA_pct	Fatty acids	Fatty acid ratios	PD_PGC_2019	PD	-0.0255	0.0562	-0.4533	0.6503	0.743797	0.0026	0.0091
GCST90451119	Ratio of docosahexaenoic acid to total fatty acids	DHA_pct	Fatty acids	Fatty acid ratios	PTSD_PGC_2024	PTSD	-0.2393	0.0247	-9.6953	3.1571e-22	1.87171e-20	-0.0133	0.0084
GCST90451119	Ratio of docosahexaenoic acid to total fatty acids	DHA_pct	Fatty acids	Fatty acid ratios	SZ_PGC_2022	SZ	0.1145	0.0211	5.4366	5.4322e-08	3.19768e-07	-0.0138	0.0111
GCST90451119	Ratio of docosahexaenoic acid to total fatty acids	DHA_pct	Fatty acids	Fatty acid ratios	TS_PGC_2019	TS	-0.0659	0.0349	-1.886	0.0593	0.118791	0.0097	0.0065
GCST90451148	Ratio of linoleic acid to total fatty acids	LA_pct	Fatty acids	Fatty acid ratios	ADHD_PGC_2022	ADHD	-0.285	0.0287	-9.946	2.6252e-23	2.25405e-21	-0.0128	0.0091
GCST90451148	Ratio of linoleic acid to total fatty acids	LA_pct	Fatty acids	Fatty acid ratios	AN_PGC_2019	AN	0.2561	0.0373	6.8651	6.6445e-12	6.45288e-11	-0.0107	0.0102
GCST90451148	Ratio of linoleic acid to total fatty acids	LA_pct	Fatty acids	Fatty acid ratios	ASD_PGC_2019	ASD	-0.001	0.0346	-0.0301	0.976	0.983903	0.0019	0.0098
GCST90451148	Ratio of linoleic acid to total fatty acids	LA_pct	Fatty acids	Fatty acid ratios	BIP_PGC_2024	BIP	0.0132	0.0247	0.5375	0.591	0.698003	-0.0039	0.0116
GCST90451148	Ratio of linoleic acid to total fatty acids	LA_pct	Fatty acids	Fatty acid ratios	MDD_PGC_2025	MDD	-0.1929	0.0183	-10.529	6.3475e-26	9.29722e-24	-0.0266	0.0098
GCST90451148	Ratio of linoleic acid to total fatty acids	LA_pct	Fatty acids	Fatty acid ratios	OCD_PGC_2018	OCD	0.2004	0.0499	4.0135	5.982e-05	0.00021098	-0.0002	0.0076
GCST90451148	Ratio of linoleic acid to total fatty acids	LA_pct	Fatty acids	Fatty acid ratios	PD_PGC_2019	PD	0.0023	0.0599	0.0384	0.9694	0.980033	-0.0012	0.0091
GCST90451148	Ratio of linoleic acid to total fatty acids	LA_pct	Fatty acids	Fatty acid ratios	PTSD_PGC_2024	PTSD	-0.2175	0.0243	-8.9375	3.9815e-19	1.12658e-17	-0.0245	0.0083
GCST90451148	Ratio of linoleic acid to total fatty acids	LA_pct	Fatty acids	Fatty acid ratios	SZ_PGC_2022	SZ	0.0428	0.0193	2.2153	0.0267	0.0587306	0.0085	0.0103
GCST90451148	Ratio of linoleic acid to total fatty acids	LA_pct	Fatty acids	Fatty acid ratios	TS_PGC_2019	TS	-0.0076	0.0392	-0.1943	0.846	0.891662	-0.0022	0.0078
GCST90451219	Ratio of monounsaturated fatty acids to total fatty acids	MUFA_pct	Fatty acids	Fatty acid ratios	ADHD_PGC_2022	ADHD	0.3132	0.0292	10.7115	8.9921e-27	1.86586e-24	0.0152	0.0117
GCST90451219	Ratio of monounsaturated fatty acids to total fatty acids	MUFA_pct	Fatty acids	Fatty acid ratios	AN_PGC_2019	AN	-0.2352	0.0372	-6.3194	2.6252e-10	2.01751e-09	-0.0082	0.0124
GCST90451219	Ratio of monounsaturated fatty acids to total fatty acids	MUFA_pct	Fatty acids	Fatty acid ratios	ASD_PGC_2019	ASD	0.0856	0.0424	2.0194	0.0434	0.0908881	-0.0066	0.0137
GCST90451219	Ratio of monounsaturated fatty acids to total fatty acids	MUFA_pct	Fatty acids	Fatty acid ratios	BIP_PGC_2024	BIP	-0.0584	0.0258	-2.2635	0.0236	0.0527031	0.027	0.0124
GCST90451219	Ratio of monounsaturated fatty acids to total fatty acids	MUFA_pct	Fatty acids	Fatty acid ratios	MDD_PGC_2025	MDD	0.2185	0.0178	12.277	1.2037e-34	9.99071e-32	0.0338	0.0102
GCST90451219	Ratio of monounsaturated fatty acids to total fatty acids	MUFA_pct	Fatty acids	Fatty acid ratios	OCD_PGC_2018	OCD	-0.2329	0.0447	-5.2123	1.8652e-07	1.0031e-06	-0.0015	0.0089
GCST90451219	Ratio of monounsaturated fatty acids to total fatty acids	MUFA_pct	Fatty acids	Fatty acid ratios	PD_PGC_2019	PD	0.0522	0.0545	0.9574	0.3384	0.458827	-0.0065	0.0101
GCST90451219	Ratio of monounsaturated fatty acids to total fatty acids	MUFA_pct	Fatty acids	Fatty acid ratios	PTSD_PGC_2024	PTSD	0.2244	0.0239	9.3747	6.9378e-21	3.25946e-19	0.0381	0.0095
GCST90451219	Ratio of monounsaturated fatty acids to total fatty acids	MUFA_pct	Fatty acids	Fatty acid ratios	SZ_PGC_2022	SZ	-0.0746	0.0193	-3.8693	0.0001	0.00032893	0.0184	0.0117
GCST90451219	Ratio of monounsaturated fatty acids to total fatty acids	MUFA_pct	Fatty acids	Fatty acid ratios	TS_PGC_2019	TS	0.0555	0.0343	1.6165	0.106	0.18934	-0.007	0.0085
GCST90451234	Ratio of omega-3 fatty acids to total fatty acids	Omega_3_pct	Fatty acids	Fatty acid ratios	ADHD_PGC_2022	ADHD	-0.2073	0.0247	-8.4035	4.3354e-17	8.77654e-16	-0.0073	0.0093
GCST90451234	Ratio of omega-3 fatty acids to total fatty acids	Omega_3_pct	Fatty acids	Fatty acid ratios	AN_PGC_2019	AN	0.1097	0.0302	3.63	0.0003	0.000944374	-0.0022	0.0094
GCST90451234	Ratio of omega-3 fatty acids to total fatty acids	Omega_3_pct	Fatty acids	Fatty acid ratios	ASD_PGC_2019	ASD	-0.0572	0.0329	-1.7374	0.0823	0.154268	-0.0012	0.01
GCST90451234	Ratio of omega-3 fatty acids to total fatty acids	Omega_3_pct	Fatty acids	Fatty acid ratios	BIP_PGC_2024	BIP	0.0983	0.0235	4.189	2.8014e-05	0.000104267	-0.0098	0.0097
GCST90451234	Ratio of omega-3 fatty acids to total fatty acids	Omega_3_pct	Fatty acids	Fatty acid ratios	MDD_PGC_2025	MDD	-0.1155	0.0172	-6.6981	2.1113e-11	1.8511e-10	-0.01	0.0094
GCST90451234	Ratio of omega-3 fatty acids to total fatty acids	Omega_3_pct	Fatty acids	Fatty acid ratios	OCD_PGC_2018	OCD	0.2068	0.0499	4.1448	3.4015e-05	0.000124922	-0.0028	0.0078
GCST90451234	Ratio of omega-3 fatty acids to total fatty acids	Omega_3_pct	Fatty acids	Fatty acid ratios	PD_PGC_2019	PD	-0.0679	0.0584	-1.1613	0.2455	0.356233	0.0089	0.009
GCST90451234	Ratio of omega-3 fatty acids to total fatty acids	Omega_3_pct	Fatty acids	Fatty acid ratios	PTSD_PGC_2024	PTSD	-0.1793	0.0229	-7.8195	5.3035e-15	8.20231e-14	-0.0017	0.0078
GCST90451234	Ratio of omega-3 fatty acids to total fatty acids	Omega_3_pct	Fatty acids	Fatty acid ratios	SZ_PGC_2022	SZ	0.0747	0.0221	3.3837	0.0007	0.00209244	-0.0082	0.0114
GCST90451234	Ratio of omega-3 fatty acids to total fatty acids	Omega_3_pct	Fatty acids	Fatty acid ratios	TS_PGC_2019	TS	-0.0432	0.0372	-1.1616	0.2454	0.356233	0.0054	0.0063
GCST90451236	Ratio of omega-6 fatty acids to omega-3 fatty acids	Omega_6_by_Omega_3	Fatty acids	Fatty acid ratios	ADHD_PGC_2022	ADHD	0.101	0.0257	3.9323	8.4132e-05	0.000291631	0.0019	0.0092
GCST90451236	Ratio of omega-6 fatty acids to omega-3 fatty acids	Omega_6_by_Omega_3	Fatty acids	Fatty acid ratios	AN_PGC_2019	AN	-0.0295	0.0326	-0.9045	0.3657	0.485132	0.0011	0.0099
GCST90451236	Ratio of omega-6 fatty acids to omega-3 fatty acids	Omega_6_by_Omega_3	Fatty acids	Fatty acid ratios	ASD_PGC_2019	ASD	0.0282	0.033	0.8549	0.3926	0.512877	0.0041	0.0102
GCST90451236	Ratio of omega-6 fatty acids to omega-3 fatty acids	Omega_6_by_Omega_3	Fatty acids	Fatty acid ratios	BIP_PGC_2024	BIP	-0.0828	0.0235	-3.5214	0.0004	0.00123267	0.0039	0.0103
GCST90451236	Ratio of omega-6 fatty acids to omega-3 fatty acids	Omega_6_by_Omega_3	Fatty acids	Fatty acid ratios	MDD_PGC_2025	MDD	0.0408	0.0176	2.3133	0.0207	0.0470712	0.0015	0.0097
GCST90451236	Ratio of omega-6 fatty acids to omega-3 fatty acids	Omega_6_by_Omega_3	Fatty acids	Fatty acid ratios	OCD_PGC_2018	OCD	-0.1246	0.047	-2.6525	0.008	0.019587	0.0026	0.0082
GCST90451236	Ratio of omega-6 fatty acids to omega-3 fatty acids	Omega_6_by_Omega_3	Fatty acids	Fatty acid ratios	PD_PGC_2019	PD	0.063	0.0591	1.0652	0.2868	0.401563	-0.0078	0.0089
GCST90451236	Ratio of omega-6 fatty acids to omega-3 fatty acids	Omega_6_by_Omega_3	Fatty acids	Fatty acid ratios	PTSD_PGC_2024	PTSD	0.1034	0.0235	4.4015	1.0749e-05	4.43129e-05	-0.0088	0.0079
GCST90451236	Ratio of omega-6 fatty acids to omega-3 fatty acids	Omega_6_by_Omega_3	Fatty acids	Fatty acid ratios	SZ_PGC_2022	SZ	-0.0508	0.0225	-2.261	0.0238	0.0531022	0.0057	0.0118
GCST90451236	Ratio of omega-6 fatty acids to omega-3 fatty acids	Omega_6_by_Omega_3	Fatty acids	Fatty acid ratios	TS_PGC_2019	TS	0.0262	0.0378	0.695	0.4871	0.603122	-0.0033	0.0066
GCST90451237	Ratio of omega-6 fatty acids to total fatty acids	Omega_6_pct	Fatty acids	Fatty acid ratios	ADHD_PGC_2022	ADHD	-0.2435	0.0271	-8.974	2.8594e-19	8.47608e-18	-0.0167	0.0097
GCST90451237	Ratio of omega-6 fatty acids to total fatty acids	Omega_6_pct	Fatty acids	Fatty acid ratios	AN_PGC_2019	AN	0.2122	0.0383	5.5402	3.0205e-08	1.83889e-07	-0.0014	0.0109
GCST90451237	Ratio of omega-6 fatty acids to total fatty acids	Omega_6_pct	Fatty acids	Fatty acid ratios	ASD_PGC_2019	ASD	-0.0477	0.0327	-1.4598	0.1443	0.237323	0.0058	0.0096
GCST90451237	Ratio of omega-6 fatty acids to total fatty acids	Omega_6_pct	Fatty acids	Fatty acid ratios	BIP_PGC_2024	BIP	0.0246	0.0227	1.0845	0.2782	0.393284	-0.0161	0.0098
GCST90451237	Ratio of omega-6 fatty acids to total fatty acids	Omega_6_pct	Fatty acids	Fatty acid ratios	MDD_PGC_2025	MDD	-0.1721	0.0177	-9.727	2.3132e-22	1.43997e-20	-0.0265	0.0095
GCST90451237	Ratio of omega-6 fatty acids to total fatty acids	Omega_6_pct	Fatty acids	Fatty acid ratios	OCD_PGC_2018	OCD	0.1755	0.0424	4.1427	3.432e-05	0.000125672	0.0028	0.0079
GCST90451237	Ratio of omega-6 fatty acids to total fatty acids	Omega_6_pct	Fatty acids	Fatty acid ratios	PD_PGC_2019	PD	-0.0064	0.0517	-0.1247	0.9008	0.930702	-0.0004	0.0087
GCST90451237	Ratio of omega-6 fatty acids to total fatty acids	Omega_6_pct	Fatty acids	Fatty acid ratios	PTSD_PGC_2024	PTSD	-0.1755	0.0235	-7.4661	8.2618e-14	1.11804e-12	-0.029	0.0087
GCST90451237	Ratio of omega-6 fatty acids to total fatty acids	Omega_6_pct	Fatty acids	Fatty acid ratios	SZ_PGC_2022	SZ	0.0586	0.0185	3.1732	0.0015	0.00421558	-0.0071	0.0097
GCST90451237	Ratio of omega-6 fatty acids to total fatty acids	Omega_6_pct	Fatty acids	Fatty acid ratios	TS_PGC_2019	TS	-0.0386	0.0348	-1.1089	0.2675	0.381268	0.0069	0.0081
GCST90451242	Ratio of polyunsaturated fatty acids to monounsaturated fatty acids	PUFA_by_MUFA	Fatty acids	Fatty acid ratios	ADHD_PGC_2022	ADHD	-0.3118	0.027	-11.5618	6.4368e-31	2.00345e-28	-0.0169	0.0113
GCST90451242	Ratio of polyunsaturated fatty acids to monounsaturated fatty acids	PUFA_by_MUFA	Fatty acids	Fatty acid ratios	AN_PGC_2019	AN	0.2391	0.0359	6.6563	2.8089e-11	2.41178e-10	0.0057	0.0118
GCST90451242	Ratio of polyunsaturated fatty acids to monounsaturated fatty acids	PUFA_by_MUFA	Fatty acids	Fatty acid ratios	ASD_PGC_2019	ASD	-0.0765	0.0381	-2.0105	0.0444	0.092593	0.0061	0.0124
GCST90451242	Ratio of polyunsaturated fatty acids to monounsaturated fatty acids	PUFA_by_MUFA	Fatty acids	Fatty acid ratios	BIP_PGC_2024	BIP	0.0574	0.0244	2.3481	0.0189	0.0434543	-0.0261	0.0115
GCST90451242	Ratio of polyunsaturated fatty acids to monounsaturated fatty acids	PUFA_by_MUFA	Fatty acids	Fatty acid ratios	MDD_PGC_2025	MDD	-0.2141	0.0177	-12.0942	1.1339e-33	7.05853e-31	-0.033	0.01
GCST90451242	Ratio of polyunsaturated fatty acids to monounsaturated fatty acids	PUFA_by_MUFA	Fatty acids	Fatty acid ratios	OCD_PGC_2018	OCD	0.2346	0.0442	5.3133	1.0768e-07	5.98489e-07	0.0018	0.0087
GCST90451242	Ratio of polyunsaturated fatty acids to monounsaturated fatty acids	PUFA_by_MUFA	Fatty acids	Fatty acid ratios	PD_PGC_2019	PD	-0.0374	0.0534	-0.701	0.4833	0.599311	0.0043	0.0099
GCST90451242	Ratio of polyunsaturated fatty acids to monounsaturated fatty acids	PUFA_by_MUFA	Fatty acids	Fatty acid ratios	PTSD_PGC_2024	PTSD	-0.2262	0.0234	-9.6687	4.0958e-22	2.37175e-20	-0.0353	0.0094
GCST90451242	Ratio of polyunsaturated fatty acids to monounsaturated fatty acids	PUFA_by_MUFA	Fatty acids	Fatty acid ratios	SZ_PGC_2022	SZ	0.0776	0.0188	4.1284	3.6533e-05	0.000132799	-0.0149	0.0112
GCST90451242	Ratio of polyunsaturated fatty acids to monounsaturated fatty acids	PUFA_by_MUFA	Fatty acids	Fatty acid ratios	TS_PGC_2019	TS	-0.0577	0.0338	-1.7051	0.0882	0.163406	0.0085	0.0084
GCST90451243	Ratio of polyunsaturated fatty acids to total fatty acids	PUFA_pct	Fatty acids	Fatty acid ratios	ADHD_PGC_2022	ADHD	-0.3036	0.0263	-11.562	6.416e-31	2.00345e-28	-0.0184	0.0103
GCST90451243	Ratio of polyunsaturated fatty acids to total fatty acids	PUFA_pct	Fatty acids	Fatty acid ratios	AN_PGC_2019	AN	0.2425	0.0362	6.6998	2.0874e-11	1.83662e-10	0.0018	0.0107
GCST90451243	Ratio of polyunsaturated fatty acids to total fatty acids	PUFA_pct	Fatty acids	Fatty acid ratios	ASD_PGC_2019	ASD	-0.0561	0.0346	-1.6209	0.105	0.188229	0.0049	0.0106
GCST90451243	Ratio of polyunsaturated fatty acids to total fatty acids	PUFA_pct	Fatty acids	Fatty acid ratios	BIP_PGC_2024	BIP	0.0583	0.0227	2.568	0.0102	0.0245154	-0.0233	0.0102
GCST90451243	Ratio of polyunsaturated fatty acids to total fatty acids	PUFA_pct	Fatty acids	Fatty acid ratios	MDD_PGC_2025	MDD	-0.2058	0.0178	-11.5753	5.5004e-31	2.00345e-28	-0.0292	0.0095
GCST90451243	Ratio of polyunsaturated fatty acids to total fatty acids	PUFA_pct	Fatty acids	Fatty acid ratios	OCD_PGC_2018	OCD	0.2415	0.0461	5.2418	1.5905e-07	8.59077e-07	0.0009	0.0082
GCST90451243	Ratio of polyunsaturated fatty acids to total fatty acids	PUFA_pct	Fatty acids	Fatty acid ratios	PD_PGC_2019	PD	-0.0206	0.0525	-0.3923	0.6948	0.778251	0.002	0.0092
GCST90451243	Ratio of polyunsaturated fatty acids to total fatty acids	PUFA_pct	Fatty acids	Fatty acid ratios	PTSD_PGC_2024	PTSD	-0.2264	0.0229	-9.8705	5.5876e-23	4.34785e-21	-0.0288	0.0091
GCST90451243	Ratio of polyunsaturated fatty acids to total fatty acids	PUFA_pct	Fatty acids	Fatty acid ratios	SZ_PGC_2022	SZ	0.0853	0.0181	4.706	2.5263e-06	1.15422e-05	-0.01	0.01
GCST90451243	Ratio of polyunsaturated fatty acids to total fatty acids	PUFA_pct	Fatty acids	Fatty acid ratios	TS_PGC_2019	TS	-0.048	0.0337	-1.4215	0.1552	0.24916	0.0085	0.0077
GCST90451247	Ratio of saturated fatty acids to total fatty acids	SFA_pct	Fatty acids	Fatty acid ratios	ADHD_PGC_2022	ADHD	0.1558	0.0319	4.882	1.0503e-06	5.14812e-06	0.0169	0.0082
GCST90451247	Ratio of saturated fatty acids to total fatty acids	SFA_pct	Fatty acids	Fatty acid ratios	AN_PGC_2019	AN	-0.1562	0.0372	-4.1932	2.7505e-05	0.000102834	0.0052	0.008
GCST90451247	Ratio of saturated fatty acids to total fatty acids	SFA_pct	Fatty acids	Fatty acid ratios	ASD_PGC_2019	ASD	-0.0325	0.0446	-0.7297	0.4656	0.582	-0.0003	0.0088
GCST90451247	Ratio of saturated fatty acids to total fatty acids	SFA_pct	Fatty acids	Fatty acid ratios	BIP_PGC_2024	BIP	-0.0367	0.0264	-1.3895	0.1647	0.261212	0.0049	0.0079
GCST90451247	Ratio of saturated fatty acids to total fatty acids	SFA_pct	Fatty acids	Fatty acid ratios	MDD_PGC_2025	MDD	0.0945	0.0202	4.6899	2.7333e-06	1.23911e-05	0.0104	0.0083
GCST90451247	Ratio of saturated fatty acids to total fatty acids	SFA_pct	Fatty acids	Fatty acid ratios	OCD_PGC_2018	OCD	-0.1229	0.0506	-2.4284	0.0152	0.035538	-0.0048	0.0061
GCST90451247	Ratio of saturated fatty acids to total fatty acids	SFA_pct	Fatty acids	Fatty acid ratios	PD_PGC_2019	PD	-0.0693	0.0615	-1.127	0.2598	0.372425	0.007	0.0077
GCST90451247	Ratio of saturated fatty acids to total fatty acids	SFA_pct	Fatty acids	Fatty acid ratios	PTSD_PGC_2024	PTSD	0.1568	0.0254	6.1814	6.3546e-10	4.69524e-09	7.2639e-05	0.0074
GCST90451247	Ratio of saturated fatty acids to total fatty acids	SFA_pct	Fatty acids	Fatty acid ratios	SZ_PGC_2022	SZ	-0.0722	0.0204	-3.5442	0.0004	0.00123267	-0.0062	0.0082
GCST90451247	Ratio of saturated fatty acids to total fatty acids	SFA_pct	Fatty acids	Fatty acid ratios	TS_PGC_2019	TS	0.0238	0.0423	0.5634	0.5731	0.681511	-0.0071	0.0065
GCST90451135	Cholesteryl esters in IDL	IDL_CE	Lipoprotein subclasses	IDL (average diameter 28.6 nm)	ADHD_PGC_2022	ADHD	-0.1061	0.0264	-4.024	5.7219e-05	0.00020238	-0.0012	0.0094
GCST90451135	Cholesteryl esters in IDL	IDL_CE	Lipoprotein subclasses	IDL (average diameter 28.6 nm)	AN_PGC_2019	AN	0.0851	0.0317	2.683	0.0073	0.0180327	-0.0127	0.0109
GCST90451135	Cholesteryl esters in IDL	IDL_CE	Lipoprotein subclasses	IDL (average diameter 28.6 nm)	ASD_PGC_2019	ASD	-0.0367	0.0382	-0.9603	0.3369	0.458405	-0.0034	0.0097
GCST90451135	Cholesteryl esters in IDL	IDL_CE	Lipoprotein subclasses	IDL (average diameter 28.6 nm)	BIP_PGC_2024	BIP	0.053	0.0266	1.9947	0.0461	0.0957373	-0.0212	0.0097
GCST90451135	Cholesteryl esters in IDL	IDL_CE	Lipoprotein subclasses	IDL (average diameter 28.6 nm)	MDD_PGC_2025	MDD	-0.0933	0.0178	-5.2436	1.5743e-07	8.52175e-07	-0.0104	0.0087
GCST90451135	Cholesteryl esters in IDL	IDL_CE	Lipoprotein subclasses	IDL (average diameter 28.6 nm)	OCD_PGC_2018	OCD	0.0542	0.05	1.0833	0.2787	0.393626	-0.0014	0.0073
GCST90451135	Cholesteryl esters in IDL	IDL_CE	Lipoprotein subclasses	IDL (average diameter 28.6 nm)	PD_PGC_2019	PD	-0.0486	0.0682	-0.7127	0.476	0.591732	0.006	0.0093
GCST90451135	Cholesteryl esters in IDL	IDL_CE	Lipoprotein subclasses	IDL (average diameter 28.6 nm)	PTSD_PGC_2024	PTSD	-0.0792	0.0235	-3.3672	0.0008	0.00236861	-0.0126	0.0073
GCST90451135	Cholesteryl esters in IDL	IDL_CE	Lipoprotein subclasses	IDL (average diameter 28.6 nm)	SZ_PGC_2022	SZ	0.0176	0.0184	0.9522	0.341	0.461211	-0.0056	0.0087
GCST90451135	Cholesteryl esters in IDL	IDL_CE	Lipoprotein subclasses	IDL (average diameter 28.6 nm)	TS_PGC_2019	TS	0.0338	0.0361	0.9345	0.3501	0.469439	-0.0083	0.0075
GCST90451137	Cholesterol in IDL	IDL_C	Lipoprotein subclasses	IDL (average diameter 28.6 nm)	ADHD_PGC_2022	ADHD	-0.1116	0.0265	-4.2045	2.6172e-05	9.8145e-05	-0.0015	0.0096
GCST90451137	Cholesterol in IDL	IDL_C	Lipoprotein subclasses	IDL (average diameter 28.6 nm)	AN_PGC_2019	AN	0.0883	0.0319	2.7711	0.0056	0.014142	-0.0125	0.0109
GCST90451137	Cholesterol in IDL	IDL_C	Lipoprotein subclasses	IDL (average diameter 28.6 nm)	ASD_PGC_2019	ASD	-0.0412	0.0389	-1.0612	0.2886	0.403263	-0.0023	0.01
GCST90451137	Cholesterol in IDL	IDL_C	Lipoprotein subclasses	IDL (average diameter 28.6 nm)	BIP_PGC_2024	BIP	0.0554	0.0266	2.0837	0.0372	0.0791016	-0.0217	0.0098
GCST90451137	Cholesterol in IDL	IDL_C	Lipoprotein subclasses	IDL (average diameter 28.6 nm)	MDD_PGC_2025	MDD	-0.0963	0.0177	-5.447	5.122e-08	3.0294e-07	-0.0107	0.0088
GCST90451137	Cholesterol in IDL	IDL_C	Lipoprotein subclasses	IDL (average diameter 28.6 nm)	OCD_PGC_2018	OCD	0.0566	0.0502	1.1284	0.2592	0.371779	-0.0008	0.0073
GCST90451137	Cholesterol in IDL	IDL_C	Lipoprotein subclasses	IDL (average diameter 28.6 nm)	PD_PGC_2019	PD	-0.0467	0.0685	-0.6814	0.4956	0.610309	0.0059	0.0094
GCST90451137	Cholesterol in IDL	IDL_C	Lipoprotein subclasses	IDL (average diameter 28.6 nm)	PTSD_PGC_2024	PTSD	-0.083	0.0236	-3.5181	0.0004	0.00123267	-0.0125	0.0073
GCST90451137	Cholesterol in IDL	IDL_C	Lipoprotein subclasses	IDL (average diameter 28.6 nm)	SZ_PGC_2022	SZ	0.0214	0.0184	1.1588	0.2465	0.356644	-0.0056	0.0089
GCST90451137	Cholesterol in IDL	IDL_C	Lipoprotein subclasses	IDL (average diameter 28.6 nm)	TS_PGC_2019	TS	0.0329	0.0364	0.9051	0.3654	0.484993	-0.0082	0.0075
GCST90451139	Free cholesterol in IDL	IDL_FC	Lipoprotein subclasses	IDL (average diameter 28.6 nm)	ADHD_PGC_2022	ADHD	-0.1246	0.0272	-4.5886	4.4628e-06	1.9564e-05	-0.0035	0.0101
GCST90451139	Free cholesterol in IDL	IDL_FC	Lipoprotein subclasses	IDL (average diameter 28.6 nm)	AN_PGC_2019	AN	0.0956	0.033	2.8935	0.0038	0.00984599	-0.0092	0.0114
GCST90451139	Free cholesterol in IDL	IDL_FC	Lipoprotein subclasses	IDL (average diameter 28.6 nm)	ASD_PGC_2019	ASD	-0.0538	0.0419	-1.2838	0.1992	0.304113	0.0014	0.0108
GCST90451139	Free cholesterol in IDL	IDL_FC	Lipoprotein subclasses	IDL (average diameter 28.6 nm)	BIP_PGC_2024	BIP	0.06	0.0274	2.1912	0.0284	0.0619772	-0.0229	0.0102
GCST90451139	Free cholesterol in IDL	IDL_FC	Lipoprotein subclasses	IDL (average diameter 28.6 nm)	MDD_PGC_2025	MDD	-0.1047	0.0175	-5.9873	2.1335e-09	1.49645e-08	-0.0109	0.0087
GCST90451139	Free cholesterol in IDL	IDL_FC	Lipoprotein subclasses	IDL (average diameter 28.6 nm)	OCD_PGC_2018	OCD	0.0635	0.0513	1.2368	0.2162	0.323715	-6.297e-05	0.0077
GCST90451139	Free cholesterol in IDL	IDL_FC	Lipoprotein subclasses	IDL (average diameter 28.6 nm)	PD_PGC_2019	PD	-0.043	0.0704	-0.6102	0.5417	0.653504	0.0069	0.0097
GCST90451139	Free cholesterol in IDL	IDL_FC	Lipoprotein subclasses	IDL (average diameter 28.6 nm)	PTSD_PGC_2024	PTSD	-0.093	0.0237	-3.926	8.6356e-05	0.000298234	-0.0134	0.0073
GCST90451139	Free cholesterol in IDL	IDL_FC	Lipoprotein subclasses	IDL (average diameter 28.6 nm)	SZ_PGC_2022	SZ	0.0316	0.0187	1.6899	0.091	0.167844	-0.0051	0.0093
GCST90451139	Free cholesterol in IDL	IDL_FC	Lipoprotein subclasses	IDL (average diameter 28.6 nm)	TS_PGC_2019	TS	0.0288	0.0373	0.7733	0.4393	0.557806	-0.0068	0.008
GCST90451140	Total lipids in IDL	IDL_L	Lipoprotein subclasses	IDL (average diameter 28.6 nm)	ADHD_PGC_2022	ADHD	-0.0779	0.0258	-3.0267	0.0025	0.00669355	-0.0021	0.0097
GCST90451140	Total lipids in IDL	IDL_L	Lipoprotein subclasses	IDL (average diameter 28.6 nm)	AN_PGC_2019	AN	0.0701	0.0321	2.1817	0.0291	0.0632277	-0.0134	0.0108
GCST90451140	Total lipids in IDL	IDL_L	Lipoprotein subclasses	IDL (average diameter 28.6 nm)	ASD_PGC_2019	ASD	-0.0333	0.0383	-0.8698	0.3844	0.504032	-0.0021	0.0097
GCST90451140	Total lipids in IDL	IDL_L	Lipoprotein subclasses	IDL (average diameter 28.6 nm)	BIP_PGC_2024	BIP	0.0586	0.0268	2.1859	0.0288	0.0626853	-0.021	0.0098
GCST90451140	Total lipids in IDL	IDL_L	Lipoprotein subclasses	IDL (average diameter 28.6 nm)	MDD_PGC_2025	MDD	-0.0731	0.0171	-4.2786	1.8804e-05	7.35039e-05	-0.0081	0.0088
GCST90451140	Total lipids in IDL	IDL_L	Lipoprotein subclasses	IDL (average diameter 28.6 nm)	OCD_PGC_2018	OCD	0.0416	0.0501	0.8312	0.4059	0.525164	-0.0011	0.0073
GCST90451140	Total lipids in IDL	IDL_L	Lipoprotein subclasses	IDL (average diameter 28.6 nm)	PD_PGC_2019	PD	-0.0531	0.0691	-0.7687	0.442	0.560092	0.0078	0.0093
GCST90451140	Total lipids in IDL	IDL_L	Lipoprotein subclasses	IDL (average diameter 28.6 nm)	PTSD_PGC_2024	PTSD	-0.0631	0.0227	-2.7789	0.0055	0.0139318	-0.0089	0.0073
GCST90451140	Total lipids in IDL	IDL_L	Lipoprotein subclasses	IDL (average diameter 28.6 nm)	SZ_PGC_2022	SZ	0.0198	0.0184	1.0794	0.2804	0.394907	-0.0045	0.0089
GCST90451140	Total lipids in IDL	IDL_L	Lipoprotein subclasses	IDL (average diameter 28.6 nm)	TS_PGC_2019	TS	0.0404	0.0366	1.1047	0.2693	0.382957	-0.0082	0.0076
GCST90451142	Phospholipids in IDL	IDL_PL	Lipoprotein subclasses	IDL (average diameter 28.6 nm)	ADHD_PGC_2022	ADHD	-0.0786	0.0254	-3.095	0.002	0.00547855	-0.003	0.0097
GCST90451142	Phospholipids in IDL	IDL_PL	Lipoprotein subclasses	IDL (average diameter 28.6 nm)	AN_PGC_2019	AN	0.0701	0.0322	2.1745	0.0297	0.064419	-0.0132	0.0109
GCST90451142	Phospholipids in IDL	IDL_PL	Lipoprotein subclasses	IDL (average diameter 28.6 nm)	ASD_PGC_2019	ASD	-0.0365	0.0388	-0.9403	0.3471	0.466925	0.0006	0.01
GCST90451142	Phospholipids in IDL	IDL_PL	Lipoprotein subclasses	IDL (average diameter 28.6 nm)	BIP_PGC_2024	BIP	0.062	0.0268	2.3153	0.0206	0.0468867	-0.0215	0.0098
GCST90451142	Phospholipids in IDL	IDL_PL	Lipoprotein subclasses	IDL (average diameter 28.6 nm)	MDD_PGC_2025	MDD	-0.072	0.0167	-4.3023	1.6903e-05	6.63856e-05	-0.007	0.0088
GCST90451142	Phospholipids in IDL	IDL_PL	Lipoprotein subclasses	IDL (average diameter 28.6 nm)	OCD_PGC_2018	OCD	0.0411	0.0497	0.8271	0.4082	0.527461	-0.0006	0.0073
GCST90451142	Phospholipids in IDL	IDL_PL	Lipoprotein subclasses	IDL (average diameter 28.6 nm)	PD_PGC_2019	PD	-0.0557	0.0685	-0.8139	0.4157	0.535485	0.0091	0.0094
GCST90451142	Phospholipids in IDL	IDL_PL	Lipoprotein subclasses	IDL (average diameter 28.6 nm)	PTSD_PGC_2024	PTSD	-0.0677	0.0224	-3.018	0.0025	0.00669355	-0.0066	0.0074
GCST90451142	Phospholipids in IDL	IDL_PL	Lipoprotein subclasses	IDL (average diameter 28.6 nm)	SZ_PGC_2022	SZ	0.0269	0.0185	1.4545	0.1458	0.239001	-0.0042	0.0093
GCST90451142	Phospholipids in IDL	IDL_PL	Lipoprotein subclasses	IDL (average diameter 28.6 nm)	TS_PGC_2019	TS	0.0393	0.0368	1.0695	0.2849	0.399663	-0.0082	0.0075
GCST90451143	Concentration of IDL particles	IDL_P	Lipoprotein subclasses	IDL (average diameter 28.6 nm)	ADHD_PGC_2022	ADHD	-0.0255	0.0269	-0.9502	0.342	0.461811	-0.0028	0.009
GCST90451143	Concentration of IDL particles	IDL_P	Lipoprotein subclasses	IDL (average diameter 28.6 nm)	AN_PGC_2019	AN	0.0203	0.0345	0.587	0.5572	0.666712	-0.0145	0.0105
GCST90451143	Concentration of IDL particles	IDL_P	Lipoprotein subclasses	IDL (average diameter 28.6 nm)	ASD_PGC_2019	ASD	-0.0196	0.0422	-0.4642	0.6425	0.738949	-0.0005	0.0096
GCST90451143	Concentration of IDL particles	IDL_P	Lipoprotein subclasses	IDL (average diameter 28.6 nm)	BIP_PGC_2024	BIP	0.035	0.0292	1.1979	0.2309	0.340807	-0.0156	0.0092
GCST90451143	Concentration of IDL particles	IDL_P	Lipoprotein subclasses	IDL (average diameter 28.6 nm)	MDD_PGC_2025	MDD	-0.0557	0.0175	-3.1892	0.0014	0.00396136	-0.0016	0.0081
GCST90451143	Concentration of IDL particles	IDL_P	Lipoprotein subclasses	IDL (average diameter 28.6 nm)	OCD_PGC_2018	OCD	-0.041	0.0515	-0.7964	0.4258	0.543993	0.0014	0.0072
GCST90451143	Concentration of IDL particles	IDL_P	Lipoprotein subclasses	IDL (average diameter 28.6 nm)	PD_PGC_2019	PD	-0.0412	0.0715	-0.5762	0.5645	0.674271	0.0064	0.0089
GCST90451143	Concentration of IDL particles	IDL_P	Lipoprotein subclasses	IDL (average diameter 28.6 nm)	PTSD_PGC_2024	PTSD	-0.0373	0.0227	-1.6421	0.1006	0.182177	-0.0054	0.0074
GCST90451143	Concentration of IDL particles	IDL_P	Lipoprotein subclasses	IDL (average diameter 28.6 nm)	SZ_PGC_2022	SZ	0.0032	0.0199	0.1588	0.8738	0.91095	-0.0041	0.0089
GCST90451143	Concentration of IDL particles	IDL_P	Lipoprotein subclasses	IDL (average diameter 28.6 nm)	TS_PGC_2019	TS	0.0475	0.0392	1.2125	0.2253	0.334126	-0.0085	0.0074
GCST90451145	Triglycerides in IDL	IDL_TG	Lipoprotein subclasses	IDL (average diameter 28.6 nm)	ADHD_PGC_2022	ADHD	0.1901	0.0281	6.7646	1.337e-11	1.21501e-10	0.0081	0.0101
GCST90451145	Triglycerides in IDL	IDL_TG	Lipoprotein subclasses	IDL (average diameter 28.6 nm)	AN_PGC_2019	AN	-0.111	0.0379	-2.9322	0.0034	0.00893038	-0.0105	0.0116
GCST90451145	Triglycerides in IDL	IDL_TG	Lipoprotein subclasses	IDL (average diameter 28.6 nm)	ASD_PGC_2019	ASD	0.0433	0.0308	1.4048	0.1601	0.255708	-0.0037	0.0093
GCST90451145	Triglycerides in IDL	IDL_TG	Lipoprotein subclasses	IDL (average diameter 28.6 nm)	BIP_PGC_2024	BIP	0.0295	0.023	1.2794	0.2007	0.30584	0.0033	0.0101
GCST90451145	Triglycerides in IDL	IDL_TG	Lipoprotein subclasses	IDL (average diameter 28.6 nm)	MDD_PGC_2025	MDD	0.135	0.0171	7.8824	3.2103e-15	5.15719e-14	0.0172	0.0102
GCST90451145	Triglycerides in IDL	IDL_TG	Lipoprotein subclasses	IDL (average diameter 28.6 nm)	OCD_PGC_2018	OCD	-0.1003	0.0411	-2.4409	0.0147	0.0344337	-0.0026	0.0082
GCST90451145	Triglycerides in IDL	IDL_TG	Lipoprotein subclasses	IDL (average diameter 28.6 nm)	PD_PGC_2019	PD	-0.014	0.0522	-0.2692	0.7878	0.85066	0.0067	0.0089
GCST90451145	Triglycerides in IDL	IDL_TG	Lipoprotein subclasses	IDL (average diameter 28.6 nm)	PTSD_PGC_2024	PTSD	0.119	0.0214	5.5675	2.5845e-08	1.60085e-07	0.0276	0.0092
GCST90451145	Triglycerides in IDL	IDL_TG	Lipoprotein subclasses	IDL (average diameter 28.6 nm)	SZ_PGC_2022	SZ	-0.0317	0.0187	-1.6941	0.0903	0.166677	0.0149	0.0097
GCST90451145	Triglycerides in IDL	IDL_TG	Lipoprotein subclasses	IDL (average diameter 28.6 nm)	TS_PGC_2019	TS	0.0714	0.0347	2.0551	0.0399	0.0840533	-0.009	0.0082
GCST90451134	Cholesteryl esters to total lipids ratio in IDL	IDL_CE_pct	Relative lipoprotein lipid concentrations	IDL ratios	ADHD_PGC_2022	ADHD	-0.2107	0.0354	-5.9464	2.7418e-09	1.90701e-08	-0.0027	0.0099
GCST90451134	Cholesteryl esters to total lipids ratio in IDL	IDL_CE_pct	Relative lipoprotein lipid concentrations	IDL ratios	AN_PGC_2019	AN	0.1279	0.0422	3.0321	0.0024	0.00646054	-0.0052	0.0104
GCST90451134	Cholesteryl esters to total lipids ratio in IDL	IDL_CE_pct	Relative lipoprotein lipid concentrations	IDL ratios	ASD_PGC_2019	ASD	-0.0271	0.0385	-0.7054	0.4806	0.596855	-0.0144	0.0083
GCST90451134	Cholesteryl esters to total lipids ratio in IDL	IDL_CE_pct	Relative lipoprotein lipid concentrations	IDL ratios	BIP_PGC_2024	BIP	-0.0036	0.0301	-0.1183	0.9058	0.93393	-0.0176	0.0106
GCST90451134	Cholesteryl esters to total lipids ratio in IDL	IDL_CE_pct	Relative lipoprotein lipid concentrations	IDL ratios	MDD_PGC_2025	MDD	-0.1662	0.0263	-6.3244	2.543e-10	1.96039e-09	-0.0243	0.0095
GCST90451134	Cholesteryl esters to total lipids ratio in IDL	IDL_CE_pct	Relative lipoprotein lipid concentrations	IDL ratios	OCD_PGC_2018	OCD	0.1063	0.0513	2.0694	0.0385	0.0815872	-0.0003	0.0081
GCST90451134	Cholesteryl esters to total lipids ratio in IDL	IDL_CE_pct	Relative lipoprotein lipid concentrations	IDL ratios	PD_PGC_2019	PD	-0.0288	0.0662	-0.4352	0.6634	0.75119	-0.0049	0.0097
GCST90451134	Cholesteryl esters to total lipids ratio in IDL	IDL_CE_pct	Relative lipoprotein lipid concentrations	IDL ratios	PTSD_PGC_2024	PTSD	-0.1245	0.0273	-4.5575	5.1772e-06	2.2541e-05	-0.0306	0.0082
GCST90451134	Cholesteryl esters to total lipids ratio in IDL	IDL_CE_pct	Relative lipoprotein lipid concentrations	IDL ratios	SZ_PGC_2022	SZ	0.0018	0.0232	0.078	0.9378	0.958982	-0.0129	0.0091
GCST90451134	Cholesteryl esters to total lipids ratio in IDL	IDL_CE_pct	Relative lipoprotein lipid concentrations	IDL ratios	TS_PGC_2019	TS	-0.0412	0.0409	-1.009	0.313	0.431545	0.0018	0.0086
GCST90451136	Cholesterol to total lipids ratio in IDL	IDL_C_pct	Relative lipoprotein lipid concentrations	IDL ratios	ADHD_PGC_2022	ADHD	-0.232	0.0334	-6.9563	3.493e-12	3.62399e-11	-0.0052	0.0114
GCST90451136	Cholesterol to total lipids ratio in IDL	IDL_C_pct	Relative lipoprotein lipid concentrations	IDL ratios	AN_PGC_2019	AN	0.132	0.0403	3.2718	0.0011	0.00319603	0.0034	0.0118
GCST90451136	Cholesterol to total lipids ratio in IDL	IDL_C_pct	Relative lipoprotein lipid concentrations	IDL ratios	ASD_PGC_2019	ASD	-0.0536	0.0391	-1.3714	0.1702	0.269249	-0.0084	0.0102
GCST90451136	Cholesterol to total lipids ratio in IDL	IDL_C_pct	Relative lipoprotein lipid concentrations	IDL ratios	BIP_PGC_2024	BIP	0.0082	0.0283	0.2891	0.7725	0.838503	-0.0229	0.0119
GCST90451136	Cholesterol to total lipids ratio in IDL	IDL_C_pct	Relative lipoprotein lipid concentrations	IDL ratios	MDD_PGC_2025	MDD	-0.1766	0.0226	-7.8291	4.9134e-15	7.64648e-14	-0.0271	0.0101
GCST90451136	Cholesterol to total lipids ratio in IDL	IDL_C_pct	Relative lipoprotein lipid concentrations	IDL ratios	OCD_PGC_2018	OCD	0.1024	0.0476	2.1485	0.0317	0.0681044	0.0033	0.0087
GCST90451136	Cholesterol to total lipids ratio in IDL	IDL_C_pct	Relative lipoprotein lipid concentrations	IDL ratios	PD_PGC_2019	PD	-0.0181	0.0634	-0.2859	0.775	0.84085	-0.0032	0.0105
GCST90451136	Cholesterol to total lipids ratio in IDL	IDL_C_pct	Relative lipoprotein lipid concentrations	IDL ratios	PTSD_PGC_2024	PTSD	-0.1429	0.0267	-5.3584	8.3951e-08	4.75086e-07	-0.0348	0.0089
GCST90451136	Cholesterol to total lipids ratio in IDL	IDL_C_pct	Relative lipoprotein lipid concentrations	IDL ratios	SZ_PGC_2022	SZ	0.022	0.0206	1.072	0.2837	0.398653	-0.0128	0.0096
GCST90451136	Cholesterol to total lipids ratio in IDL	IDL_C_pct	Relative lipoprotein lipid concentrations	IDL ratios	TS_PGC_2019	TS	-0.0448	0.0396	-1.1307	0.2582	0.370986	0.004	0.0095
GCST90451138	Free cholesterol to total lipids ratio in IDL	IDL_FC_pct	Relative lipoprotein lipid concentrations	IDL ratios	ADHD_PGC_2022	ADHD	-0.2227	0.0298	-7.4748	7.73e-14	1.05179e-12	-0.0098	0.0099
GCST90451138	Free cholesterol to total lipids ratio in IDL	IDL_FC_pct	Relative lipoprotein lipid concentrations	IDL ratios	AN_PGC_2019	AN	0.1257	0.0406	3.0947	0.002	0.00547855	0.0095	0.0114
GCST90451138	Free cholesterol to total lipids ratio in IDL	IDL_FC_pct	Relative lipoprotein lipid concentrations	IDL ratios	ASD_PGC_2019	ASD	-0.0815	0.0417	-1.9522	0.0509	0.104658	0.0053	0.0109
GCST90451138	Free cholesterol to total lipids ratio in IDL	IDL_FC_pct	Relative lipoprotein lipid concentrations	IDL ratios	BIP_PGC_2024	BIP	0.0258	0.0245	1.0502	0.2936	0.40933	-0.0192	0.0105
GCST90451138	Free cholesterol to total lipids ratio in IDL	IDL_FC_pct	Relative lipoprotein lipid concentrations	IDL ratios	MDD_PGC_2025	MDD	-0.1619	0.0193	-8.4008	4.4355e-17	8.90677e-16	-0.0183	0.0087
GCST90451138	Free cholesterol to total lipids ratio in IDL	IDL_FC_pct	Relative lipoprotein lipid concentrations	IDL ratios	OCD_PGC_2018	OCD	0.101	0.0457	2.2105	0.0271	0.0594529	0.0076	0.0081
GCST90451138	Free cholesterol to total lipids ratio in IDL	IDL_FC_pct	Relative lipoprotein lipid concentrations	IDL ratios	PD_PGC_2019	PD	0.0073	0.0594	0.1224	0.9026	0.931789	0.0004	0.0092
GCST90451138	Free cholesterol to total lipids ratio in IDL	IDL_FC_pct	Relative lipoprotein lipid concentrations	IDL ratios	PTSD_PGC_2024	PTSD	-0.1516	0.0274	-5.5405	3.0166e-08	1.83889e-07	-0.024	0.0077
GCST90451138	Free cholesterol to total lipids ratio in IDL	IDL_FC_pct	Relative lipoprotein lipid concentrations	IDL ratios	SZ_PGC_2022	SZ	0.062	0.0191	3.2483	0.0012	0.00347038	-0.0071	0.0093
GCST90451138	Free cholesterol to total lipids ratio in IDL	IDL_FC_pct	Relative lipoprotein lipid concentrations	IDL ratios	TS_PGC_2019	TS	-0.0455	0.0388	-1.1723	0.2411	0.351692	0.0073	0.0083
GCST90451141	Phospholipids to total lipids ratio in IDL	IDL_PL_pct	Relative lipoprotein lipid concentrations	IDL ratios	ADHD_PGC_2022	ADHD	0.0333	0.0296	1.1254	0.2604	0.37307	-0.0043	0.008
GCST90451141	Phospholipids to total lipids ratio in IDL	IDL_PL_pct	Relative lipoprotein lipid concentrations	IDL ratios	AN_PGC_2019	AN	-0.0193	0.0388	-0.498	0.6185	0.71843	0.0052	0.0094
GCST90451141	Phospholipids to total lipids ratio in IDL	IDL_PL_pct	Relative lipoprotein lipid concentrations	IDL ratios	ASD_PGC_2019	ASD	-0.0236	0.038	-0.6204	0.535	0.647352	0.0175	0.0068
GCST90451141	Phospholipids to total lipids ratio in IDL	IDL_PL_pct	Relative lipoprotein lipid concentrations	IDL ratios	BIP_PGC_2024	BIP	0.0172	0.0267	0.6439	0.5196	0.635274	0.0073	0.009
GCST90451141	Phospholipids to total lipids ratio in IDL	IDL_PL_pct	Relative lipoprotein lipid concentrations	IDL ratios	MDD_PGC_2025	MDD	0.0306	0.0208	1.47	0.1416	0.23412	0.0174	0.0078
GCST90451141	Phospholipids to total lipids ratio in IDL	IDL_PL_pct	Relative lipoprotein lipid concentrations	IDL ratios	OCD_PGC_2018	OCD	-0.0186	0.0558	-0.3324	0.7396	0.811279	0.0025	0.0074
GCST90451141	Phospholipids to total lipids ratio in IDL	IDL_PL_pct	Relative lipoprotein lipid concentrations	IDL ratios	PD_PGC_2019	PD	-0.0096	0.0665	-0.1447	0.8849	0.919616	0.0049	0.0079
GCST90451141	Phospholipids to total lipids ratio in IDL	IDL_PL_pct	Relative lipoprotein lipid concentrations	IDL ratios	PTSD_PGC_2024	PTSD	-0.0325	0.0257	-1.263	0.2066	0.312346	0.022	0.0074
GCST90451141	Phospholipids to total lipids ratio in IDL	IDL_PL_pct	Relative lipoprotein lipid concentrations	IDL ratios	SZ_PGC_2022	SZ	0.0465	0.0244	1.9057	0.0567	0.114504	0.0061	0.0082
GCST90451141	Phospholipids to total lipids ratio in IDL	IDL_PL_pct	Relative lipoprotein lipid concentrations	IDL ratios	TS_PGC_2019	TS	0.0046	0.0397	0.116	0.9076	0.935012	-0.0004	0.0067
GCST90451144	Triglycerides to total lipids ratio in IDL	IDL_TG_pct	Relative lipoprotein lipid concentrations	IDL ratios	ADHD_PGC_2022	ADHD	0.2589	0.0326	7.9306	2.1816e-15	3.57381e-14	0.0069	0.0119
GCST90451144	Triglycerides to total lipids ratio in IDL	IDL_TG_pct	Relative lipoprotein lipid concentrations	IDL ratios	AN_PGC_2019	AN	-0.15	0.0395	-3.797	0.0001	0.00032893	-0.0057	0.0124
GCST90451144	Triglycerides to total lipids ratio in IDL	IDL_TG_pct	Relative lipoprotein lipid concentrations	IDL ratios	ASD_PGC_2019	ASD	0.0589	0.0378	1.5575	0.1193	0.206003	0.0037	0.011
GCST90451144	Triglycerides to total lipids ratio in IDL	IDL_TG_pct	Relative lipoprotein lipid concentrations	IDL ratios	BIP_PGC_2024	BIP	-0.0169	0.0273	-0.62	0.5353	0.647352	0.0256	0.0125
GCST90451144	Triglycerides to total lipids ratio in IDL	IDL_TG_pct	Relative lipoprotein lipid concentrations	IDL ratios	MDD_PGC_2025	MDD	0.1906	0.0204	9.3332	1.0275e-20	4.26413e-19	0.0283	0.0102
GCST90451144	Triglycerides to total lipids ratio in IDL	IDL_TG_pct	Relative lipoprotein lipid concentrations	IDL ratios	OCD_PGC_2018	OCD	-0.1179	0.0476	-2.475	0.0133	0.0313015	-0.0048	0.0089
GCST90451144	Triglycerides to total lipids ratio in IDL	IDL_TG_pct	Relative lipoprotein lipid concentrations	IDL ratios	PD_PGC_2019	PD	0.024	0.062	0.3865	0.6991	0.78131	0.0005	0.0108
GCST90451144	Triglycerides to total lipids ratio in IDL	IDL_TG_pct	Relative lipoprotein lipid concentrations	IDL ratios	PTSD_PGC_2024	PTSD	0.1727	0.0257	6.7123	1.9164e-11	1.71034e-10	0.0357	0.0091
GCST90451144	Triglycerides to total lipids ratio in IDL	IDL_TG_pct	Relative lipoprotein lipid concentrations	IDL ratios	SZ_PGC_2022	SZ	-0.0398	0.0191	-2.085	0.0371	0.0789564	0.0138	0.0099
GCST90451144	Triglycerides to total lipids ratio in IDL	IDL_TG_pct	Relative lipoprotein lipid concentrations	IDL ratios	TS_PGC_2019	TS	0.0451	0.0397	1.1359	0.256	0.368462	-0.005	0.0103
GCST90451160	Cholesteryl esters in large HDL	L_HDL_CE	Lipoprotein subclasses	Large HDL (average diameter 12.1 nm)	ADHD_PGC_2022	ADHD	-0.2657	0.0269	-9.872	5.5029e-23	4.34785e-21	-0.0008	0.0131
GCST90451160	Cholesteryl esters in large HDL	L_HDL_CE	Lipoprotein subclasses	Large HDL (average diameter 12.1 nm)	AN_PGC_2019	AN	0.2288	0.0329	6.9606	3.3888e-12	3.53059e-11	0.007	0.0143
GCST90451160	Cholesteryl esters in large HDL	L_HDL_CE	Lipoprotein subclasses	Large HDL (average diameter 12.1 nm)	ASD_PGC_2019	ASD	-0.0583	0.0314	-1.857	0.0633	0.125491	0.0044	0.0116
GCST90451160	Cholesteryl esters in large HDL	L_HDL_CE	Lipoprotein subclasses	Large HDL (average diameter 12.1 nm)	BIP_PGC_2024	BIP	0.0638	0.0236	2.703	0.0069	0.0171296	-0.0185	0.0116
GCST90451160	Cholesteryl esters in large HDL	L_HDL_CE	Lipoprotein subclasses	Large HDL (average diameter 12.1 nm)	MDD_PGC_2025	MDD	-0.1582	0.0161	-9.8182	9.3971e-23	6.88199e-21	-0.0287	0.0103
GCST90451160	Cholesteryl esters in large HDL	L_HDL_CE	Lipoprotein subclasses	Large HDL (average diameter 12.1 nm)	OCD_PGC_2018	OCD	0.2642	0.0459	5.7511	8.8672e-09	5.74982e-08	-0.0106	0.0094
GCST90451160	Cholesteryl esters in large HDL	L_HDL_CE	Lipoprotein subclasses	Large HDL (average diameter 12.1 nm)	PD_PGC_2019	PD	-0.0434	0.0535	-0.8115	0.4171	0.536456	0.0061	0.0117
GCST90451160	Cholesteryl esters in large HDL	L_HDL_CE	Lipoprotein subclasses	Large HDL (average diameter 12.1 nm)	PTSD_PGC_2024	PTSD	-0.1772	0.0219	-8.1026	5.3776e-16	9.17139e-15	-0.0222	0.0103
GCST90451160	Cholesteryl esters in large HDL	L_HDL_CE	Lipoprotein subclasses	Large HDL (average diameter 12.1 nm)	SZ_PGC_2022	SZ	0.0901	0.0188	4.7981	1.6015e-06	7.66872e-06	-0.0145	0.0112
GCST90451160	Cholesteryl esters in large HDL	L_HDL_CE	Lipoprotein subclasses	Large HDL (average diameter 12.1 nm)	TS_PGC_2019	TS	-0.0466	0.0342	-1.362	0.1732	0.272954	0.0015	0.0099
GCST90451162	Cholesterol in large HDL	L_HDL_C	Lipoprotein subclasses	Large HDL (average diameter 12.1 nm)	ADHD_PGC_2022	ADHD	-0.265	0.0271	-9.7728	1.4736e-22	9.40837e-21	-0.0003	0.013
GCST90451162	Cholesterol in large HDL	L_HDL_C	Lipoprotein subclasses	Large HDL (average diameter 12.1 nm)	AN_PGC_2019	AN	0.2292	0.0333	6.8839	5.8244e-12	5.8011e-11	0.007	0.0142
GCST90451162	Cholesterol in large HDL	L_HDL_C	Lipoprotein subclasses	Large HDL (average diameter 12.1 nm)	ASD_PGC_2019	ASD	-0.0578	0.0321	-1.7985	0.0721	0.139062	0.0043	0.0116
GCST90451162	Cholesterol in large HDL	L_HDL_C	Lipoprotein subclasses	Large HDL (average diameter 12.1 nm)	BIP_PGC_2024	BIP	0.0663	0.024	2.7696	0.0056	0.014142	-0.019	0.0117
GCST90451162	Cholesterol in large HDL	L_HDL_C	Lipoprotein subclasses	Large HDL (average diameter 12.1 nm)	MDD_PGC_2025	MDD	-0.1581	0.0162	-9.7803	1.3676e-22	9.20358e-21	-0.028	0.0103
GCST90451162	Cholesterol in large HDL	L_HDL_C	Lipoprotein subclasses	Large HDL (average diameter 12.1 nm)	OCD_PGC_2018	OCD	0.2669	0.0467	5.7108	1.1246e-08	7.1986e-08	-0.0113	0.0094
GCST90451162	Cholesterol in large HDL	L_HDL_C	Lipoprotein subclasses	Large HDL (average diameter 12.1 nm)	PD_PGC_2019	PD	-0.0464	0.0541	-0.8576	0.3911	0.511202	0.0064	0.0117
GCST90451162	Cholesterol in large HDL	L_HDL_C	Lipoprotein subclasses	Large HDL (average diameter 12.1 nm)	PTSD_PGC_2024	PTSD	-0.1765	0.022	-8.0202	1.0557e-15	1.76422e-14	-0.0219	0.0103
GCST90451162	Cholesterol in large HDL	L_HDL_C	Lipoprotein subclasses	Large HDL (average diameter 12.1 nm)	SZ_PGC_2022	SZ	0.091	0.019	4.7777	1.7729e-06	8.39263e-06	-0.0145	0.0111
GCST90451162	Cholesterol in large HDL	L_HDL_C	Lipoprotein subclasses	Large HDL (average diameter 12.1 nm)	TS_PGC_2019	TS	-0.0454	0.0345	-1.3145	0.1887	0.291659	0.0008	0.0099
GCST90451164	Free cholesterol in large HDL	L_HDL_FC	Lipoprotein subclasses	Large HDL (average diameter 12.1 nm)	ADHD_PGC_2022	ADHD	-0.2633	0.0287	-9.1668	4.8717e-20	1.75805e-18	0.0021	0.013
GCST90451164	Free cholesterol in large HDL	L_HDL_FC	Lipoprotein subclasses	Large HDL (average diameter 12.1 nm)	AN_PGC_2019	AN	0.2319	0.0339	6.8504	7.3662e-12	7.10924e-11	0.0074	0.0133
GCST90451164	Free cholesterol in large HDL	L_HDL_FC	Lipoprotein subclasses	Large HDL (average diameter 12.1 nm)	ASD_PGC_2019	ASD	-0.0529	0.0349	-1.5141	0.13	0.219458	0.0028	0.0118
GCST90451164	Free cholesterol in large HDL	L_HDL_FC	Lipoprotein subclasses	Large HDL (average diameter 12.1 nm)	BIP_PGC_2024	BIP	0.0736	0.0251	2.9295	0.0034	0.00893038	-0.0192	0.0118
GCST90451164	Free cholesterol in large HDL	L_HDL_FC	Lipoprotein subclasses	Large HDL (average diameter 12.1 nm)	MDD_PGC_2025	MDD	-0.157	0.0166	-9.4618	3.0258e-21	1.50685e-19	-0.0254	0.0102
GCST90451164	Free cholesterol in large HDL	L_HDL_FC	Lipoprotein subclasses	Large HDL (average diameter 12.1 nm)	OCD_PGC_2018	OCD	0.2672	0.0477	5.6013	2.1277e-08	1.32781e-07	-0.0122	0.0092
GCST90451164	Free cholesterol in large HDL	L_HDL_FC	Lipoprotein subclasses	Large HDL (average diameter 12.1 nm)	PD_PGC_2019	PD	-0.0556	0.0554	-1.0041	0.3153	0.433995	0.0069	0.0114
GCST90451164	Free cholesterol in large HDL	L_HDL_FC	Lipoprotein subclasses	Large HDL (average diameter 12.1 nm)	PTSD_PGC_2024	PTSD	-0.1742	0.0228	-7.6313	2.3246e-14	3.30757e-13	-0.0198	0.01
GCST90451164	Free cholesterol in large HDL	L_HDL_FC	Lipoprotein subclasses	Large HDL (average diameter 12.1 nm)	SZ_PGC_2022	SZ	0.0905	0.02	4.5346	5.7719e-06	2.49082e-05	-0.0124	0.0114
GCST90451164	Free cholesterol in large HDL	L_HDL_FC	Lipoprotein subclasses	Large HDL (average diameter 12.1 nm)	TS_PGC_2019	TS	-0.0409	0.0353	-1.1605	0.2458	0.356335	-0.0008	0.0097
GCST90451165	Total lipids in large HDL	L_HDL_L	Lipoprotein subclasses	Large HDL (average diameter 12.1 nm)	ADHD_PGC_2022	ADHD	-0.2597	0.0278	-9.3472	8.9991e-21	4.00139e-19	0.0039	0.0128
GCST90451165	Total lipids in large HDL	L_HDL_L	Lipoprotein subclasses	Large HDL (average diameter 12.1 nm)	AN_PGC_2019	AN	0.2281	0.0337	6.7703	1.2849e-11	1.18496e-10	0.0072	0.0132
GCST90451165	Total lipids in large HDL	L_HDL_L	Lipoprotein subclasses	Large HDL (average diameter 12.1 nm)	ASD_PGC_2019	ASD	-0.0511	0.0323	-1.5812	0.1138	0.19927	0.0017	0.0112
GCST90451165	Total lipids in large HDL	L_HDL_L	Lipoprotein subclasses	Large HDL (average diameter 12.1 nm)	BIP_PGC_2024	BIP	0.0657	0.0241	2.7229	0.0065	0.0162012	-0.015	0.0113
GCST90451165	Total lipids in large HDL	L_HDL_L	Lipoprotein subclasses	Large HDL (average diameter 12.1 nm)	MDD_PGC_2025	MDD	-0.1498	0.0166	-8.9973	2.3135e-19	7.02514e-18	-0.026	0.0102
GCST90451165	Total lipids in large HDL	L_HDL_L	Lipoprotein subclasses	Large HDL (average diameter 12.1 nm)	OCD_PGC_2018	OCD	0.2656	0.046	5.7722	7.8257e-09	5.10105e-08	-0.0119	0.0089
GCST90451165	Total lipids in large HDL	L_HDL_L	Lipoprotein subclasses	Large HDL (average diameter 12.1 nm)	PD_PGC_2019	PD	-0.0532	0.0532	-0.9997	0.3175	0.436059	0.0066	0.0112
GCST90451165	Total lipids in large HDL	L_HDL_L	Lipoprotein subclasses	Large HDL (average diameter 12.1 nm)	PTSD_PGC_2024	PTSD	-0.1692	0.0223	-7.5799	3.4595e-14	4.78564e-13	-0.0192	0.0099
GCST90451165	Total lipids in large HDL	L_HDL_L	Lipoprotein subclasses	Large HDL (average diameter 12.1 nm)	SZ_PGC_2022	SZ	0.0871	0.0195	4.4779	7.5369e-06	3.20801e-05	-0.0117	0.0112
GCST90451165	Total lipids in large HDL	L_HDL_L	Lipoprotein subclasses	Large HDL (average diameter 12.1 nm)	TS_PGC_2019	TS	-0.0411	0.0347	-1.1839	0.2364	0.346869	-0.0008	0.0095
GCST90451167	Phospholipids in large HDL	L_HDL_PL	Lipoprotein subclasses	Large HDL (average diameter 12.1 nm)	ADHD_PGC_2022	ADHD	-0.2515	0.0279	-9.0035	2.1867e-19	6.72208e-18	0.0066	0.0125
GCST90451167	Phospholipids in large HDL	L_HDL_PL	Lipoprotein subclasses	Large HDL (average diameter 12.1 nm)	AN_PGC_2019	AN	0.2218	0.0341	6.5006	8.0001e-11	6.48868e-10	0.0075	0.0128
GCST90451167	Phospholipids in large HDL	L_HDL_PL	Lipoprotein subclasses	Large HDL (average diameter 12.1 nm)	ASD_PGC_2019	ASD	-0.0499	0.0323	-1.5455	0.1222	0.209558	0.0009	0.0109
GCST90451167	Phospholipids in large HDL	L_HDL_PL	Lipoprotein subclasses	Large HDL (average diameter 12.1 nm)	BIP_PGC_2024	BIP	0.0644	0.0243	2.6438	0.0082	0.0199589	-0.0133	0.0111
GCST90451167	Phospholipids in large HDL	L_HDL_PL	Lipoprotein subclasses	Large HDL (average diameter 12.1 nm)	MDD_PGC_2025	MDD	-0.1413	0.0169	-8.3508	6.7815e-17	1.3296e-15	-0.024	0.0102
GCST90451167	Phospholipids in large HDL	L_HDL_PL	Lipoprotein subclasses	Large HDL (average diameter 12.1 nm)	OCD_PGC_2018	OCD	0.2638	0.0459	5.7478	9.0392e-09	5.84613e-08	-0.0125	0.0086
GCST90451167	Phospholipids in large HDL	L_HDL_PL	Lipoprotein subclasses	Large HDL (average diameter 12.1 nm)	PD_PGC_2019	PD	-0.0546	0.0524	-1.0413	0.2978	0.41449	0.0062	0.0109
GCST90451167	Phospholipids in large HDL	L_HDL_PL	Lipoprotein subclasses	Large HDL (average diameter 12.1 nm)	PTSD_PGC_2024	PTSD	-0.1591	0.0223	-7.1458	8.9455e-13	1.03122e-11	-0.0177	0.0097
GCST90451167	Phospholipids in large HDL	L_HDL_PL	Lipoprotein subclasses	Large HDL (average diameter 12.1 nm)	SZ_PGC_2022	SZ	0.0833	0.0197	4.2229	2.4118e-05	9.15455e-05	-0.0117	0.0111
GCST90451167	Phospholipids in large HDL	L_HDL_PL	Lipoprotein subclasses	Large HDL (average diameter 12.1 nm)	TS_PGC_2019	TS	-0.0393	0.035	-1.1226	0.2616	0.374359	-0.0012	0.0093
GCST90451168	Concentration of large HDL particles	L_HDL_P	Lipoprotein subclasses	Large HDL (average diameter 12.1 nm)	ADHD_PGC_2022	ADHD	-0.2623	0.0274	-9.5702	1.0671e-21	5.77626e-20	0.0016	0.013
GCST90451168	Concentration of large HDL particles	L_HDL_P	Lipoprotein subclasses	Large HDL (average diameter 12.1 nm)	AN_PGC_2019	AN	0.2322	0.0337	6.8986	5.2505e-12	5.27167e-11	0.0063	0.0135
GCST90451168	Concentration of large HDL particles	L_HDL_P	Lipoprotein subclasses	Large HDL (average diameter 12.1 nm)	ASD_PGC_2019	ASD	-0.0485	0.032	-1.5161	0.1295	0.218762	0.0008	0.0113
GCST90451168	Concentration of large HDL particles	L_HDL_P	Lipoprotein subclasses	Large HDL (average diameter 12.1 nm)	BIP_PGC_2024	BIP	0.0666	0.0238	2.796	0.0052	0.0132257	-0.0158	0.0114
GCST90451168	Concentration of large HDL particles	L_HDL_P	Lipoprotein subclasses	Large HDL (average diameter 12.1 nm)	MDD_PGC_2025	MDD	-0.1529	0.0163	-9.3501	8.7548e-21	3.96354e-19	-0.0274	0.0102
GCST90451168	Concentration of large HDL particles	L_HDL_P	Lipoprotein subclasses	Large HDL (average diameter 12.1 nm)	OCD_PGC_2018	OCD	0.2661	0.046	5.7853	7.2394e-09	4.75623e-08	-0.0114	0.009
GCST90451168	Concentration of large HDL particles	L_HDL_P	Lipoprotein subclasses	Large HDL (average diameter 12.1 nm)	PD_PGC_2019	PD	-0.0501	0.0538	-0.9306	0.3521	0.47136	0.0064	0.0115
GCST90451168	Concentration of large HDL particles	L_HDL_P	Lipoprotein subclasses	Large HDL (average diameter 12.1 nm)	PTSD_PGC_2024	PTSD	-0.1748	0.0222	-7.861	3.8115e-15	6.04499e-14	-0.0199	0.01
GCST90451168	Concentration of large HDL particles	L_HDL_P	Lipoprotein subclasses	Large HDL (average diameter 12.1 nm)	SZ_PGC_2022	SZ	0.0888	0.0193	4.593	4.3683e-06	1.92174e-05	-0.0108	0.0112
GCST90451168	Concentration of large HDL particles	L_HDL_P	Lipoprotein subclasses	Large HDL (average diameter 12.1 nm)	TS_PGC_2019	TS	-0.0392	0.0345	-1.1346	0.2565	0.368969	-0.0013	0.0095
GCST90451170	Triglycerides in large HDL	L_HDL_TG	Lipoprotein subclasses	Large HDL (average diameter 12.1 nm)	ADHD_PGC_2022	ADHD	-0.0409	0.028	-1.4632	0.1434	0.236311	0.0157	0.0094
GCST90451170	Triglycerides in large HDL	L_HDL_TG	Lipoprotein subclasses	Large HDL (average diameter 12.1 nm)	AN_PGC_2019	AN	0.0593	0.0377	1.5715	0.1161	0.202019	-0.0048	0.0099
GCST90451170	Triglycerides in large HDL	L_HDL_TG	Lipoprotein subclasses	Large HDL (average diameter 12.1 nm)	ASD_PGC_2019	ASD	0.0486	0.043	1.1292	0.2588	0.371419	-0.0069	0.0095
GCST90451170	Triglycerides in large HDL	L_HDL_TG	Lipoprotein subclasses	Large HDL (average diameter 12.1 nm)	BIP_PGC_2024	BIP	0.0241	0.0253	0.9543	0.3399	0.459973	0.0064	0.0096
GCST90451170	Triglycerides in large HDL	L_HDL_TG	Lipoprotein subclasses	Large HDL (average diameter 12.1 nm)	MDD_PGC_2025	MDD	0.0114	0.0153	0.7433	0.4573	0.57393	-0.0066	0.0086
GCST90451170	Triglycerides in large HDL	L_HDL_TG	Lipoprotein subclasses	Large HDL (average diameter 12.1 nm)	OCD_PGC_2018	OCD	0.0725	0.0464	1.5623	0.1182	0.204672	-0.0081	0.009
GCST90451170	Triglycerides in large HDL	L_HDL_TG	Lipoprotein subclasses	Large HDL (average diameter 12.1 nm)	PD_PGC_2019	PD	-0.0562	0.0614	-0.9153	0.3601	0.479235	0.0052	0.008
GCST90451170	Triglycerides in large HDL	L_HDL_TG	Lipoprotein subclasses	Large HDL (average diameter 12.1 nm)	PTSD_PGC_2024	PTSD	-0.0415	0.0233	-1.7828	0.0746	0.142888	0.009	0.0079
GCST90451170	Triglycerides in large HDL	L_HDL_TG	Lipoprotein subclasses	Large HDL (average diameter 12.1 nm)	SZ_PGC_2022	SZ	-0.0157	0.0193	-0.8132	0.4161	0.535704	0.0136	0.0086
GCST90451170	Triglycerides in large HDL	L_HDL_TG	Lipoprotein subclasses	Large HDL (average diameter 12.1 nm)	TS_PGC_2019	TS	0.0553	0.0386	1.4339	0.1516	0.245918	-0.017	0.0076
GCST90451159	Cholesteryl esters to total lipids ratio in large HDL	L_HDL_CE_pct	Relative lipoprotein lipid concentrations	Large HDL ratios	ADHD_PGC_2022	ADHD	-0.2642	0.0279	-9.4624	3.0096e-21	1.50685e-19	-0.0135	0.0116
GCST90451159	Cholesteryl esters to total lipids ratio in large HDL	L_HDL_CE_pct	Relative lipoprotein lipid concentrations	Large HDL ratios	AN_PGC_2019	AN	0.2024	0.0376	5.3866	7.1815e-08	4.13934e-07	0.0109	0.0137
GCST90451159	Cholesteryl esters to total lipids ratio in large HDL	L_HDL_CE_pct	Relative lipoprotein lipid concentrations	Large HDL ratios	ASD_PGC_2019	ASD	-0.0551	0.0303	-1.8178	0.0691	0.134631	0.0022	0.0101
GCST90451159	Cholesteryl esters to total lipids ratio in large HDL	L_HDL_CE_pct	Relative lipoprotein lipid concentrations	Large HDL ratios	BIP_PGC_2024	BIP	0.0397	0.0233	1.7048	0.0882	0.163406	-0.0148	0.0104
GCST90451159	Cholesteryl esters to total lipids ratio in large HDL	L_HDL_CE_pct	Relative lipoprotein lipid concentrations	Large HDL ratios	MDD_PGC_2025	MDD	-0.1735	0.0162	-10.6878	1.1613e-26	2.10992e-24	-0.0238	0.0093
GCST90451159	Cholesteryl esters to total lipids ratio in large HDL	L_HDL_CE_pct	Relative lipoprotein lipid concentrations	Large HDL ratios	OCD_PGC_2018	OCD	0.2222	0.0459	4.8412	1.2907e-06	6.2648e-06	-0.0007	0.0092
GCST90451159	Cholesteryl esters to total lipids ratio in large HDL	L_HDL_CE_pct	Relative lipoprotein lipid concentrations	Large HDL ratios	PD_PGC_2019	PD	-0.0027	0.0531	-0.0505	0.9597	0.97459	-0.0016	0.0104
GCST90451159	Cholesteryl esters to total lipids ratio in large HDL	L_HDL_CE_pct	Relative lipoprotein lipid concentrations	Large HDL ratios	PTSD_PGC_2024	PTSD	-0.1854	0.0238	-7.8048	5.9605e-15	9.16151e-14	-0.0248	0.0101
GCST90451159	Cholesteryl esters to total lipids ratio in large HDL	L_HDL_CE_pct	Relative lipoprotein lipid concentrations	Large HDL ratios	SZ_PGC_2022	SZ	0.098	0.0194	5.0531	4.3475e-07	2.25589e-06	-0.0141	0.0108
GCST90451159	Cholesteryl esters to total lipids ratio in large HDL	L_HDL_CE_pct	Relative lipoprotein lipid concentrations	Large HDL ratios	TS_PGC_2019	TS	-0.0549	0.0353	-1.5556	0.1198	0.20658	0.0061	0.0096
GCST90451161	Cholesterol to total lipids ratio in large HDL	L_HDL_C_pct	Relative lipoprotein lipid concentrations	Large HDL ratios	ADHD_PGC_2022	ADHD	-0.2709	0.0293	-9.2416	2.4289e-20	9.02681e-19	-0.0122	0.0121
GCST90451161	Cholesterol to total lipids ratio in large HDL	L_HDL_C_pct	Relative lipoprotein lipid concentrations	Large HDL ratios	AN_PGC_2019	AN	0.2094	0.038	5.518	3.4289e-08	2.0673e-07	0.0131	0.0145
GCST90451161	Cholesterol to total lipids ratio in large HDL	L_HDL_C_pct	Relative lipoprotein lipid concentrations	Large HDL ratios	ASD_PGC_2019	ASD	-0.0567	0.0332	-1.7046	0.0883	0.16347	0.0045	0.0112
GCST90451161	Cholesterol to total lipids ratio in large HDL	L_HDL_C_pct	Relative lipoprotein lipid concentrations	Large HDL ratios	BIP_PGC_2024	BIP	0.0554	0.0237	2.3346	0.0196	0.0449392	-0.0209	0.0113
GCST90451161	Cholesterol to total lipids ratio in large HDL	L_HDL_C_pct	Relative lipoprotein lipid concentrations	Large HDL ratios	MDD_PGC_2025	MDD	-0.1789	0.0167	-10.7372	6.8107e-27	1.69586e-24	-0.0238	0.0096
GCST90451161	Cholesterol to total lipids ratio in large HDL	L_HDL_C_pct	Relative lipoprotein lipid concentrations	Large HDL ratios	OCD_PGC_2018	OCD	0.2333	0.0477	4.8926	9.9537e-07	4.89816e-06	-0.0029	0.0098
GCST90451161	Cholesterol to total lipids ratio in large HDL	L_HDL_C_pct	Relative lipoprotein lipid concentrations	Large HDL ratios	PD_PGC_2019	PD	-0.0106	0.055	-0.1931	0.8469	0.891662	0.0009	0.011
GCST90451161	Cholesterol to total lipids ratio in large HDL	L_HDL_C_pct	Relative lipoprotein lipid concentrations	Large HDL ratios	PTSD_PGC_2024	PTSD	-0.1928	0.0242	-7.9549	1.7932e-15	2.957e-14	-0.0247	0.0103
GCST90451161	Cholesterol to total lipids ratio in large HDL	L_HDL_C_pct	Relative lipoprotein lipid concentrations	Large HDL ratios	SZ_PGC_2022	SZ	0.1025	0.0193	5.3001	1.1571e-07	6.38842e-07	-0.0158	0.011
GCST90451161	Cholesterol to total lipids ratio in large HDL	L_HDL_C_pct	Relative lipoprotein lipid concentrations	Large HDL ratios	TS_PGC_2019	TS	-0.0533	0.0357	-1.4947	0.135	0.225907	0.0056	0.0103
GCST90451163	Free cholesterol to total lipids ratio in large HDL	L_HDL_FC_pct	Relative lipoprotein lipid concentrations	Large HDL ratios	ADHD_PGC_2022	ADHD	-0.1989	0.0362	-5.495	3.9067e-08	2.33839e-07	-0.0094	0.0118
GCST90451163	Free cholesterol to total lipids ratio in large HDL	L_HDL_FC_pct	Relative lipoprotein lipid concentrations	Large HDL ratios	AN_PGC_2019	AN	0.181	0.0376	4.8185	1.4463e-06	6.97924e-06	0.0018	0.0126
GCST90451163	Free cholesterol to total lipids ratio in large HDL	L_HDL_FC_pct	Relative lipoprotein lipid concentrations	Large HDL ratios	ASD_PGC_2019	ASD	-0.0519	0.0644	-0.8063	0.4201	0.538368	0.0119	0.0162
GCST90451163	Free cholesterol to total lipids ratio in large HDL	L_HDL_FC_pct	Relative lipoprotein lipid concentrations	Large HDL ratios	BIP_PGC_2024	BIP	0.1037	0.0306	3.3854	0.0007	0.00209244	-0.0287	0.0127
GCST90451163	Free cholesterol to total lipids ratio in large HDL	L_HDL_FC_pct	Relative lipoprotein lipid concentrations	Large HDL ratios	MDD_PGC_2025	MDD	-0.1586	0.0177	-8.9459	3.6883e-19	1.06789e-17	-0.0072	0.0091
GCST90451163	Free cholesterol to total lipids ratio in large HDL	L_HDL_FC_pct	Relative lipoprotein lipid concentrations	Large HDL ratios	OCD_PGC_2018	OCD	0.2035	0.0525	3.8774	0.0001	0.00032893	-0.0083	0.0087
GCST90451163	Free cholesterol to total lipids ratio in large HDL	L_HDL_FC_pct	Relative lipoprotein lipid concentrations	Large HDL ratios	PD_PGC_2019	PD	-0.0564	0.0661	-0.852	0.3942	0.513628	0.0091	0.0108
GCST90451163	Free cholesterol to total lipids ratio in large HDL	L_HDL_FC_pct	Relative lipoprotein lipid concentrations	Large HDL ratios	PTSD_PGC_2024	PTSD	-0.1665	0.0282	-5.9106	3.4078e-09	2.32907e-08	-0.0057	0.0093
GCST90451163	Free cholesterol to total lipids ratio in large HDL	L_HDL_FC_pct	Relative lipoprotein lipid concentrations	Large HDL ratios	SZ_PGC_2022	SZ	0.0976	0.0222	4.4042	1.0618e-05	4.38455e-05	-0.018	0.0119
GCST90451163	Free cholesterol to total lipids ratio in large HDL	L_HDL_FC_pct	Relative lipoprotein lipid concentrations	Large HDL ratios	TS_PGC_2019	TS	-0.0304	0.0376	-0.8084	0.4189	0.537619	-0.0007	0.0087
GCST90451166	Phospholipids to total lipids ratio in large HDL	L_HDL_PL_pct	Relative lipoprotein lipid concentrations	Large HDL ratios	ADHD_PGC_2022	ADHD	0.264	0.0278	9.5092	1.9219e-21	1.0182e-19	0.0178	0.0107
GCST90451166	Phospholipids to total lipids ratio in large HDL	L_HDL_PL_pct	Relative lipoprotein lipid concentrations	Large HDL ratios	AN_PGC_2019	AN	-0.2202	0.0384	-5.7359	9.6983e-09	6.25616e-08	-0.0057	0.0137
GCST90451166	Phospholipids to total lipids ratio in large HDL	L_HDL_PL_pct	Relative lipoprotein lipid concentrations	Large HDL ratios	ASD_PGC_2019	ASD	0.0383	0.0336	1.1407	0.254	0.365795	-0.0056	0.0107
GCST90451166	Phospholipids to total lipids ratio in large HDL	L_HDL_PL_pct	Relative lipoprotein lipid concentrations	Large HDL ratios	BIP_PGC_2024	BIP	-0.0518	0.0239	-2.1644	0.0304	0.0655945	0.0166	0.0109
GCST90451166	Phospholipids to total lipids ratio in large HDL	L_HDL_PL_pct	Relative lipoprotein lipid concentrations	Large HDL ratios	MDD_PGC_2025	MDD	0.1805	0.017	10.6442	1.8552e-26	3.07963e-24	0.0231	0.0094
GCST90451166	Phospholipids to total lipids ratio in large HDL	L_HDL_PL_pct	Relative lipoprotein lipid concentrations	Large HDL ratios	OCD_PGC_2018	OCD	-0.2202	0.0498	-4.4233	9.7184e-06	4.0534e-05	7.5946e-05	0.0091
GCST90451166	Phospholipids to total lipids ratio in large HDL	L_HDL_PL_pct	Relative lipoprotein lipid concentrations	Large HDL ratios	PD_PGC_2019	PD	0.0049	0.0608	0.0809	0.9355	0.95781	-0.0027	0.011
GCST90451166	Phospholipids to total lipids ratio in large HDL	L_HDL_PL_pct	Relative lipoprotein lipid concentrations	Large HDL ratios	PTSD_PGC_2024	PTSD	0.2138	0.0244	8.7536	2.067e-18	5.04591e-17	0.0192	0.0101
GCST90451166	Phospholipids to total lipids ratio in large HDL	L_HDL_PL_pct	Relative lipoprotein lipid concentrations	Large HDL ratios	SZ_PGC_2022	SZ	-0.0941	0.0193	-4.8822	1.049e-06	5.14812e-06	0.0048	0.0105
GCST90451166	Phospholipids to total lipids ratio in large HDL	L_HDL_PL_pct	Relative lipoprotein lipid concentrations	Large HDL ratios	TS_PGC_2019	TS	0.0305	0.035	0.8706	0.384	0.503772	-3.0266e-05	0.0086
GCST90451169	Triglycerides to total lipids ratio in large HDL	L_HDL_TG_pct	Relative lipoprotein lipid concentrations	Large HDL ratios	ADHD_PGC_2022	ADHD	0.2377	0.0311	7.6327	2.2985e-14	3.28923e-13	0.008	0.0119
GCST90451169	Triglycerides to total lipids ratio in large HDL	L_HDL_TG_pct	Relative lipoprotein lipid concentrations	Large HDL ratios	AN_PGC_2019	AN	-0.1763	0.0405	-4.348	1.3737e-05	5.53481e-05	-0.0123	0.0143
GCST90451169	Triglycerides to total lipids ratio in large HDL	L_HDL_TG_pct	Relative lipoprotein lipid concentrations	Large HDL ratios	ASD_PGC_2019	ASD	0.0752	0.0367	2.0501	0.0404	0.0849628	-0.0042	0.0115
GCST90451169	Triglycerides to total lipids ratio in large HDL	L_HDL_TG_pct	Relative lipoprotein lipid concentrations	Large HDL ratios	BIP_PGC_2024	BIP	-0.0555	0.0254	-2.1874	0.0287	0.0625771	0.0205	0.0113
GCST90451169	Triglycerides to total lipids ratio in large HDL	L_HDL_TG_pct	Relative lipoprotein lipid concentrations	Large HDL ratios	MDD_PGC_2025	MDD	0.1531	0.0172	8.9023	5.4717e-19	1.47681e-17	0.0206	0.0096
GCST90451169	Triglycerides to total lipids ratio in large HDL	L_HDL_TG_pct	Relative lipoprotein lipid concentrations	Large HDL ratios	OCD_PGC_2018	OCD	-0.216	0.0471	-4.581	4.6268e-06	2.02473e-05	0.0034	0.0098
GCST90451169	Triglycerides to total lipids ratio in large HDL	L_HDL_TG_pct	Relative lipoprotein lipid concentrations	Large HDL ratios	PD_PGC_2019	PD	0.012	0.0535	0.2237	0.823	0.87645	0.0026	0.0101
GCST90451169	Triglycerides to total lipids ratio in large HDL	L_HDL_TG_pct	Relative lipoprotein lipid concentrations	Large HDL ratios	PTSD_PGC_2024	PTSD	0.1423	0.0239	5.9632	2.4728e-09	1.72473e-08	0.0248	0.0097
GCST90451169	Triglycerides to total lipids ratio in large HDL	L_HDL_TG_pct	Relative lipoprotein lipid concentrations	Large HDL ratios	SZ_PGC_2022	SZ	-0.1012	0.0209	-4.8477	1.2491e-06	6.08661e-06	0.0242	0.0112
GCST90451169	Triglycerides to total lipids ratio in large HDL	L_HDL_TG_pct	Relative lipoprotein lipid concentrations	Large HDL ratios	TS_PGC_2019	TS	0.0742	0.0386	1.9205	0.0548	0.111389	-0.0121	0.0103
GCST90451172	Cholesteryl esters in large LDL	L_LDL_CE	Lipoprotein subclasses	Large LDL (average diameter 25.5 nm)	ADHD_PGC_2022	ADHD	-0.01	0.0229	-0.4366	0.6624	0.750852	-0.0023	0.0084
GCST90451172	Cholesteryl esters in large LDL	L_LDL_CE	Lipoprotein subclasses	Large LDL (average diameter 25.5 nm)	AN_PGC_2019	AN	0.0066	0.0325	0.2026	0.8395	0.886871	-0.0121	0.0106
GCST90451172	Cholesteryl esters in large LDL	L_LDL_CE	Lipoprotein subclasses	Large LDL (average diameter 25.5 nm)	ASD_PGC_2019	ASD	-0.0095	0.0311	-0.3073	0.7586	0.825935	-0.0081	0.0082
GCST90451172	Cholesteryl esters in large LDL	L_LDL_CE	Lipoprotein subclasses	Large LDL (average diameter 25.5 nm)	BIP_PGC_2024	BIP	0.0275	0.0265	1.0394	0.2986	0.415371	-0.0107	0.0087
GCST90451172	Cholesteryl esters in large LDL	L_LDL_CE	Lipoprotein subclasses	Large LDL (average diameter 25.5 nm)	MDD_PGC_2025	MDD	-0.0228	0.0166	-1.3758	0.1689	0.267362	-0.0032	0.0083
GCST90451172	Cholesteryl esters in large LDL	L_LDL_CE	Lipoprotein subclasses	Large LDL (average diameter 25.5 nm)	OCD_PGC_2018	OCD	-0.0148	0.0473	-0.3137	0.7537	0.821678	0.001	0.0071
GCST90451172	Cholesteryl esters in large LDL	L_LDL_CE	Lipoprotein subclasses	Large LDL (average diameter 25.5 nm)	PD_PGC_2019	PD	-0.0336	0.0643	-0.5224	0.6014	0.706361	0.0072	0.009
GCST90451172	Cholesteryl esters in large LDL	L_LDL_CE	Lipoprotein subclasses	Large LDL (average diameter 25.5 nm)	PTSD_PGC_2024	PTSD	-0.0142	0.0209	-0.6795	0.4968	0.611484	-0.0045	0.0071
GCST90451172	Cholesteryl esters in large LDL	L_LDL_CE	Lipoprotein subclasses	Large LDL (average diameter 25.5 nm)	SZ_PGC_2022	SZ	0.0004	0.0176	0.0212	0.9831	0.987365	-0.0007	0.0086
GCST90451172	Cholesteryl esters in large LDL	L_LDL_CE	Lipoprotein subclasses	Large LDL (average diameter 25.5 nm)	TS_PGC_2019	TS	0.0632	0.0367	1.7232	0.0849	0.158709	-0.0083	0.0076
GCST90451174	Cholesterol in large LDL	L_LDL_C	Lipoprotein subclasses	Large LDL (average diameter 25.5 nm)	ADHD_PGC_2022	ADHD	-0.033	0.023	-1.4308	0.1525	0.246415	-0.0022	0.0084
GCST90451174	Cholesterol in large LDL	L_LDL_C	Lipoprotein subclasses	Large LDL (average diameter 25.5 nm)	AN_PGC_2019	AN	0.0249	0.0317	0.7872	0.4312	0.549763	-0.0127	0.0104
GCST90451174	Cholesterol in large LDL	L_LDL_C	Lipoprotein subclasses	Large LDL (average diameter 25.5 nm)	ASD_PGC_2019	ASD	-0.0178	0.0316	-0.563	0.5734	0.681511	-0.0071	0.0084
GCST90451174	Cholesterol in large LDL	L_LDL_C	Lipoprotein subclasses	Large LDL (average diameter 25.5 nm)	BIP_PGC_2024	BIP	0.0299	0.0271	1.101	0.2709	0.384573	-0.0119	0.0087
GCST90451174	Cholesterol in large LDL	L_LDL_C	Lipoprotein subclasses	Large LDL (average diameter 25.5 nm)	MDD_PGC_2025	MDD	-0.0402	0.0169	-2.385	0.0171	0.0396822	-0.0043	0.0082
GCST90451174	Cholesterol in large LDL	L_LDL_C	Lipoprotein subclasses	Large LDL (average diameter 25.5 nm)	OCD_PGC_2018	OCD	-0.0014	0.0479	-0.0301	0.976	0.983903	0.0014	0.007
GCST90451174	Cholesterol in large LDL	L_LDL_C	Lipoprotein subclasses	Large LDL (average diameter 25.5 nm)	PD_PGC_2019	PD	-0.0341	0.0648	-0.5258	0.599	0.704539	0.0069	0.009
GCST90451174	Cholesterol in large LDL	L_LDL_C	Lipoprotein subclasses	Large LDL (average diameter 25.5 nm)	PTSD_PGC_2024	PTSD	-0.0302	0.0213	-1.4161	0.1567	0.251245	-0.006	0.0071
GCST90451174	Cholesterol in large LDL	L_LDL_C	Lipoprotein subclasses	Large LDL (average diameter 25.5 nm)	SZ_PGC_2022	SZ	0.0054	0.0176	0.3063	0.7593	0.826336	-0.0017	0.0085
GCST90451174	Cholesterol in large LDL	L_LDL_C	Lipoprotein subclasses	Large LDL (average diameter 25.5 nm)	TS_PGC_2019	TS	0.0613	0.0368	1.6677	0.0954	0.174154	-0.0087	0.0076
GCST90451176	Free cholesterol in large LDL	L_LDL_FC	Lipoprotein subclasses	Large LDL (average diameter 25.5 nm)	ADHD_PGC_2022	ADHD	-0.093	0.0254	-3.6598	0.0003	0.000944374	-0.0037	0.0092
GCST90451176	Free cholesterol in large LDL	L_LDL_FC	Lipoprotein subclasses	Large LDL (average diameter 25.5 nm)	AN_PGC_2019	AN	0.0741	0.0322	2.3031	0.0213	0.0483033	-0.0129	0.0106
GCST90451176	Free cholesterol in large LDL	L_LDL_FC	Lipoprotein subclasses	Large LDL (average diameter 25.5 nm)	ASD_PGC_2019	ASD	-0.042	0.0362	-1.1616	0.2454	0.356233	-0.0036	0.0093
GCST90451176	Free cholesterol in large LDL	L_LDL_FC	Lipoprotein subclasses	Large LDL (average diameter 25.5 nm)	BIP_PGC_2024	BIP	0.043	0.027	1.5941	0.1109	0.195845	-0.0183	0.0092
GCST90451176	Free cholesterol in large LDL	L_LDL_FC	Lipoprotein subclasses	Large LDL (average diameter 25.5 nm)	MDD_PGC_2025	MDD	-0.0836	0.0178	-4.6974	2.6348e-06	1.19884e-05	-0.0088	0.0084
GCST90451176	Free cholesterol in large LDL	L_LDL_FC	Lipoprotein subclasses	Large LDL (average diameter 25.5 nm)	OCD_PGC_2018	OCD	0.0391	0.0509	0.7681	0.4424	0.56025	0.0014	0.0073
GCST90451176	Free cholesterol in large LDL	L_LDL_FC	Lipoprotein subclasses	Large LDL (average diameter 25.5 nm)	PD_PGC_2019	PD	-0.0291	0.0686	-0.4247	0.6711	0.757841	0.0055	0.0094
GCST90451176	Free cholesterol in large LDL	L_LDL_FC	Lipoprotein subclasses	Large LDL (average diameter 25.5 nm)	PTSD_PGC_2024	PTSD	-0.0703	0.0235	-2.9911	0.0028	0.00744872	-0.0115	0.0072
GCST90451176	Free cholesterol in large LDL	L_LDL_FC	Lipoprotein subclasses	Large LDL (average diameter 25.5 nm)	SZ_PGC_2022	SZ	0.0206	0.018	1.1427	0.2532	0.364854	-0.0053	0.0087
GCST90451176	Free cholesterol in large LDL	L_LDL_FC	Lipoprotein subclasses	Large LDL (average diameter 25.5 nm)	TS_PGC_2019	TS	0.049	0.0375	1.3061	0.1915	0.294524	-0.0083	0.0078
GCST90451177	Total lipids in large LDL	L_LDL_L	Lipoprotein subclasses	Large LDL (average diameter 25.5 nm)	ADHD_PGC_2022	ADHD	-0.0086	0.0233	-0.3689	0.7122	0.79098	-0.0025	0.0086
GCST90451177	Total lipids in large LDL	L_LDL_L	Lipoprotein subclasses	Large LDL (average diameter 25.5 nm)	AN_PGC_2019	AN	0.0103	0.0323	0.3195	0.7494	0.818424	-0.0123	0.0106
GCST90451177	Total lipids in large LDL	L_LDL_L	Lipoprotein subclasses	Large LDL (average diameter 25.5 nm)	ASD_PGC_2019	ASD	-0.0146	0.0318	-0.4587	0.6465	0.742178	-0.0066	0.0084
GCST90451177	Total lipids in large LDL	L_LDL_L	Lipoprotein subclasses	Large LDL (average diameter 25.5 nm)	BIP_PGC_2024	BIP	0.0313	0.027	1.1614	0.2455	0.356233	-0.0122	0.0088
GCST90451177	Total lipids in large LDL	L_LDL_L	Lipoprotein subclasses	Large LDL (average diameter 25.5 nm)	MDD_PGC_2025	MDD	-0.0246	0.0166	-1.4803	0.1388	0.23087	-0.0027	0.0083
GCST90451177	Total lipids in large LDL	L_LDL_L	Lipoprotein subclasses	Large LDL (average diameter 25.5 nm)	OCD_PGC_2018	OCD	-0.0163	0.0478	-0.342	0.7324	0.805873	0.0011	0.0072
GCST90451177	Total lipids in large LDL	L_LDL_L	Lipoprotein subclasses	Large LDL (average diameter 25.5 nm)	PD_PGC_2019	PD	-0.0361	0.0651	-0.5548	0.579	0.687183	0.0076	0.009
GCST90451177	Total lipids in large LDL	L_LDL_L	Lipoprotein subclasses	Large LDL (average diameter 25.5 nm)	PTSD_PGC_2024	PTSD	-0.0133	0.021	-0.6342	0.526	0.640773	-0.0051	0.0072
GCST90451177	Total lipids in large LDL	L_LDL_L	Lipoprotein subclasses	Large LDL (average diameter 25.5 nm)	SZ_PGC_2022	SZ	0.0026	0.0176	0.1492	0.8814	0.917127	-0.0012	0.0086
GCST90451177	Total lipids in large LDL	L_LDL_L	Lipoprotein subclasses	Large LDL (average diameter 25.5 nm)	TS_PGC_2019	TS	0.0637	0.0366	1.7402	0.0818	0.153838	-0.0085	0.0076
GCST90451179	Phospholipids in large LDL	L_LDL_PL	Lipoprotein subclasses	Large LDL (average diameter 25.5 nm)	ADHD_PGC_2022	ADHD	-0.0128	0.0239	-0.5335	0.5937	0.699959	-0.0023	0.0085
GCST90451179	Phospholipids in large LDL	L_LDL_PL	Lipoprotein subclasses	Large LDL (average diameter 25.5 nm)	AN_PGC_2019	AN	0.0095	0.0322	0.2949	0.768	0.834346	-0.0148	0.0102
GCST90451179	Phospholipids in large LDL	L_LDL_PL	Lipoprotein subclasses	Large LDL (average diameter 25.5 nm)	ASD_PGC_2019	ASD	-0.0225	0.0328	-0.6848	0.4935	0.609174	-0.0057	0.0084
GCST90451179	Phospholipids in large LDL	L_LDL_PL	Lipoprotein subclasses	Large LDL (average diameter 25.5 nm)	BIP_PGC_2024	BIP	0.0275	0.0274	1.0005	0.3171	0.43575	-0.0134	0.0088
GCST90451179	Phospholipids in large LDL	L_LDL_PL	Lipoprotein subclasses	Large LDL (average diameter 25.5 nm)	MDD_PGC_2025	MDD	-0.0331	0.017	-1.9427	0.0521	0.106685	-0.0026	0.0081
GCST90451179	Phospholipids in large LDL	L_LDL_PL	Lipoprotein subclasses	Large LDL (average diameter 25.5 nm)	OCD_PGC_2018	OCD	-0.0339	0.0491	-0.6901	0.4901	0.605933	0.003	0.0071
GCST90451179	Phospholipids in large LDL	L_LDL_PL	Lipoprotein subclasses	Large LDL (average diameter 25.5 nm)	PD_PGC_2019	PD	-0.0365	0.0662	-0.551	0.5816	0.689611	0.0059	0.0089
GCST90451179	Phospholipids in large LDL	L_LDL_PL	Lipoprotein subclasses	Large LDL (average diameter 25.5 nm)	PTSD_PGC_2024	PTSD	-0.0144	0.0214	-0.6748	0.4998	0.614569	-0.0069	0.007
GCST90451179	Phospholipids in large LDL	L_LDL_PL	Lipoprotein subclasses	Large LDL (average diameter 25.5 nm)	SZ_PGC_2022	SZ	0.0006	0.018	0.0307	0.9755	0.983903	-0.0026	0.0086
GCST90451179	Phospholipids in large LDL	L_LDL_PL	Lipoprotein subclasses	Large LDL (average diameter 25.5 nm)	TS_PGC_2019	TS	0.0601	0.0374	1.6092	0.1076	0.191374	-0.008	0.0075
GCST90451180	Concentration of large LDL particles	L_LDL_P	Lipoprotein subclasses	Large LDL (average diameter 25.5 nm)	ADHD_PGC_2022	ADHD	0.0324	0.024	1.351	0.1767	0.276701	-0.0051	0.0083
GCST90451180	Concentration of large LDL particles	L_LDL_P	Lipoprotein subclasses	Large LDL (average diameter 25.5 nm)	AN_PGC_2019	AN	-0.0318	0.0356	-0.8941	0.3713	0.490471	-0.0126	0.0108
GCST90451180	Concentration of large LDL particles	L_LDL_P	Lipoprotein subclasses	Large LDL (average diameter 25.5 nm)	ASD_PGC_2019	ASD	0.0006	0.0312	0.0191	0.9848	0.987576	-0.0028	0.0081
GCST90451180	Concentration of large LDL particles	L_LDL_P	Lipoprotein subclasses	Large LDL (average diameter 25.5 nm)	BIP_PGC_2024	BIP	0.0268	0.0254	1.056	0.291	0.406388	-0.01	0.0086
GCST90451180	Concentration of large LDL particles	L_LDL_P	Lipoprotein subclasses	Large LDL (average diameter 25.5 nm)	MDD_PGC_2025	MDD	-0.0015	0.0161	-0.0941	0.9251	0.949114	0.0026	0.0085
GCST90451180	Concentration of large LDL particles	L_LDL_P	Lipoprotein subclasses	Large LDL (average diameter 25.5 nm)	OCD_PGC_2018	OCD	-0.0557	0.0475	-1.1741	0.2404	0.350877	0.0019	0.0073
GCST90451180	Concentration of large LDL particles	L_LDL_P	Lipoprotein subclasses	Large LDL (average diameter 25.5 nm)	PD_PGC_2019	PD	-0.0263	0.0629	-0.4177	0.6762	0.762563	0.0072	0.0091
GCST90451180	Concentration of large LDL particles	L_LDL_P	Lipoprotein subclasses	Large LDL (average diameter 25.5 nm)	PTSD_PGC_2024	PTSD	0.0011	0.0207	0.0512	0.9592	0.97459	0.0011	0.0076
GCST90451180	Concentration of large LDL particles	L_LDL_P	Lipoprotein subclasses	Large LDL (average diameter 25.5 nm)	SZ_PGC_2022	SZ	0.0012	0.0188	0.0629	0.9499	0.967383	0.0023	0.0093
GCST90451180	Concentration of large LDL particles	L_LDL_P	Lipoprotein subclasses	Large LDL (average diameter 25.5 nm)	TS_PGC_2019	TS	0.0573	0.0376	1.5231	0.1277	0.216014	-0.0073	0.0078
GCST90451182	Triglycerides in large LDL	L_LDL_TG	Lipoprotein subclasses	Large LDL (average diameter 25.5 nm)	ADHD_PGC_2022	ADHD	0.2129	0.0287	7.4063	1.2987e-13	1.70198e-12	0.004	0.0107
GCST90451182	Triglycerides in large LDL	L_LDL_TG	Lipoprotein subclasses	Large LDL (average diameter 25.5 nm)	AN_PGC_2019	AN	-0.1193	0.0382	-3.1239	0.0018	0.00499109	-0.0076	0.0122
GCST90451182	Triglycerides in large LDL	L_LDL_TG	Lipoprotein subclasses	Large LDL (average diameter 25.5 nm)	ASD_PGC_2019	ASD	0.0443	0.0308	1.4389	0.1502	0.243965	-0.0062	0.0092
GCST90451182	Triglycerides in large LDL	L_LDL_TG	Lipoprotein subclasses	Large LDL (average diameter 25.5 nm)	BIP_PGC_2024	BIP	0.0329	0.0228	1.4412	0.1495	0.243463	-0.0008	0.0099
GCST90451182	Triglycerides in large LDL	L_LDL_TG	Lipoprotein subclasses	Large LDL (average diameter 25.5 nm)	MDD_PGC_2025	MDD	0.1441	0.0175	8.2353	1.7908e-16	3.27874e-15	0.0172	0.01
GCST90451182	Triglycerides in large LDL	L_LDL_TG	Lipoprotein subclasses	Large LDL (average diameter 25.5 nm)	OCD_PGC_2018	OCD	-0.1136	0.0401	-2.8302	0.0047	0.0120277	-0.0014	0.0075
GCST90451182	Triglycerides in large LDL	L_LDL_TG	Lipoprotein subclasses	Large LDL (average diameter 25.5 nm)	PD_PGC_2019	PD	-0.0139	0.0527	-0.2646	0.7913	0.853329	0.0068	0.0088
GCST90451182	Triglycerides in large LDL	L_LDL_TG	Lipoprotein subclasses	Large LDL (average diameter 25.5 nm)	PTSD_PGC_2024	PTSD	0.136	0.021	6.4622	1.0321e-10	8.29009e-10	0.024	0.009
GCST90451182	Triglycerides in large LDL	L_LDL_TG	Lipoprotein subclasses	Large LDL (average diameter 25.5 nm)	SZ_PGC_2022	SZ	-0.0263	0.0188	-1.4008	0.1613	0.257289	0.0099	0.0099
GCST90451182	Triglycerides in large LDL	L_LDL_TG	Lipoprotein subclasses	Large LDL (average diameter 25.5 nm)	TS_PGC_2019	TS	0.0762	0.0342	2.2294	0.0258	0.0570533	-0.0096	0.008
GCST90451171	Cholesteryl esters to total lipids ratio in large LDL	L_LDL_CE_pct	Relative lipoprotein lipid concentrations	Large LDL ratios	ADHD_PGC_2022	ADHD	-0.0302	0.0316	-0.9548	0.3397	0.459953	0.0018	0.0081
GCST90451171	Cholesteryl esters to total lipids ratio in large LDL	L_LDL_CE_pct	Relative lipoprotein lipid concentrations	Large LDL ratios	AN_PGC_2019	AN	-0.0451	0.0401	-1.125	0.2606	0.373142	-0.0009	0.0103
GCST90451171	Cholesteryl esters to total lipids ratio in large LDL	L_LDL_CE_pct	Relative lipoprotein lipid concentrations	Large LDL ratios	ASD_PGC_2019	ASD	0.0717	0.0651	1.1026	0.2702	0.38394	-0.0234	0.0122
GCST90451171	Cholesteryl esters to total lipids ratio in large LDL	L_LDL_CE_pct	Relative lipoprotein lipid concentrations	Large LDL ratios	BIP_PGC_2024	BIP	-0.0312	0.0296	-1.052	0.2928	0.408444	0.0098	0.0087
GCST90451171	Cholesteryl esters to total lipids ratio in large LDL	L_LDL_CE_pct	Relative lipoprotein lipid concentrations	Large LDL ratios	MDD_PGC_2025	MDD	0.0089	0.0178	0.4995	0.6174	0.718171	-0.0093	0.0076
GCST90451171	Cholesteryl esters to total lipids ratio in large LDL	L_LDL_CE_pct	Relative lipoprotein lipid concentrations	Large LDL ratios	OCD_PGC_2018	OCD	0.0291	0.0451	0.6458	0.5184	0.634619	-0.0048	0.0064
GCST90451171	Cholesteryl esters to total lipids ratio in large LDL	L_LDL_CE_pct	Relative lipoprotein lipid concentrations	Large LDL ratios	PD_PGC_2019	PD	0.0049	0.066	0.0739	0.9411	0.960516	0.0004	0.0087
GCST90451171	Cholesteryl esters to total lipids ratio in large LDL	L_LDL_CE_pct	Relative lipoprotein lipid concentrations	Large LDL ratios	PTSD_PGC_2024	PTSD	-0.0197	0.0228	-0.8621	0.3886	0.508462	0.0005	0.0067
GCST90451171	Cholesteryl esters to total lipids ratio in large LDL	L_LDL_CE_pct	Relative lipoprotein lipid concentrations	Large LDL ratios	SZ_PGC_2022	SZ	-0.0338	0.0248	-1.3596	0.174	0.274042	0.0055	0.0092
GCST90451171	Cholesteryl esters to total lipids ratio in large LDL	L_LDL_CE_pct	Relative lipoprotein lipid concentrations	Large LDL ratios	TS_PGC_2019	TS	0.0384	0.0417	0.9226	0.3562	0.475703	-0.0023	0.007
GCST90451173	Cholesterol to total lipids ratio in large LDL	L_LDL_C_pct	Relative lipoprotein lipid concentrations	Large LDL ratios	ADHD_PGC_2022	ADHD	-0.2921	0.0322	-9.077	1.1161e-19	3.75553e-18	-0.0045	0.0099
GCST90451173	Cholesterol to total lipids ratio in large LDL	L_LDL_C_pct	Relative lipoprotein lipid concentrations	Large LDL ratios	AN_PGC_2019	AN	0.1732	0.0405	4.2767	1.897e-05	7.40365e-05	-0.0005	0.0115
GCST90451173	Cholesterol to total lipids ratio in large LDL	L_LDL_C_pct	Relative lipoprotein lipid concentrations	Large LDL ratios	ASD_PGC_2019	ASD	-0.037	0.0332	-1.1143	0.2652	0.378857	-0.0116	0.0088
GCST90451173	Cholesterol to total lipids ratio in large LDL	L_LDL_C_pct	Relative lipoprotein lipid concentrations	Large LDL ratios	BIP_PGC_2024	BIP	0.014	0.0259	0.5398	0.5893	0.69642	-0.0126	0.0102
GCST90451173	Cholesterol to total lipids ratio in large LDL	L_LDL_C_pct	Relative lipoprotein lipid concentrations	Large LDL ratios	MDD_PGC_2025	MDD	-0.1907	0.0204	-9.3571	8.1969e-21	3.77968e-19	-0.0277	0.0089
GCST90451173	Cholesterol to total lipids ratio in large LDL	L_LDL_C_pct	Relative lipoprotein lipid concentrations	Large LDL ratios	OCD_PGC_2018	OCD	0.1881	0.0525	3.582	0.0003	0.000944374	-0.0011	0.0079
GCST90451173	Cholesterol to total lipids ratio in large LDL	L_LDL_C_pct	Relative lipoprotein lipid concentrations	Large LDL ratios	PD_PGC_2019	PD	-0.0054	0.0628	-0.0853	0.932	0.954619	0.0007	0.0098
GCST90451173	Cholesterol to total lipids ratio in large LDL	L_LDL_C_pct	Relative lipoprotein lipid concentrations	Large LDL ratios	PTSD_PGC_2024	PTSD	-0.202	0.0265	-7.6301	2.3462e-14	3.31934e-13	-0.0238	0.0083
GCST90451173	Cholesterol to total lipids ratio in large LDL	L_LDL_C_pct	Relative lipoprotein lipid concentrations	Large LDL ratios	SZ_PGC_2022	SZ	0.0361	0.0203	1.7767	0.0756	0.14447	-0.0062	0.0093
GCST90451173	Cholesterol to total lipids ratio in large LDL	L_LDL_C_pct	Relative lipoprotein lipid concentrations	Large LDL ratios	TS_PGC_2019	TS	-0.006	0.0416	-0.1452	0.8846	0.919616	-0.0008	0.0093
GCST90451175	Free cholesterol to total lipids ratio in large LDL	L_LDL_FC_pct	Relative lipoprotein lipid concentrations	Large LDL ratios	ADHD_PGC_2022	ADHD	-0.2537	0.0283	-8.9537	3.4391e-19	1.00745e-17	-0.01	0.0118
GCST90451175	Free cholesterol to total lipids ratio in large LDL	L_LDL_FC_pct	Relative lipoprotein lipid concentrations	Large LDL ratios	AN_PGC_2019	AN	0.1916	0.0386	4.9669	6.8044e-07	3.42282e-06	0.0039	0.0137
GCST90451175	Free cholesterol to total lipids ratio in large LDL	L_LDL_FC_pct	Relative lipoprotein lipid concentrations	Large LDL ratios	ASD_PGC_2019	ASD	-0.0647	0.0402	-1.6108	0.1072	0.190936	0.0036	0.0125
GCST90451175	Free cholesterol to total lipids ratio in large LDL	L_LDL_FC_pct	Relative lipoprotein lipid concentrations	Large LDL ratios	BIP_PGC_2024	BIP	0.0364	0.0254	1.4327	0.1519	0.246084	-0.0291	0.0123
GCST90451175	Free cholesterol to total lipids ratio in large LDL	L_LDL_FC_pct	Relative lipoprotein lipid concentrations	Large LDL ratios	MDD_PGC_2025	MDD	-0.1852	0.018	-10.2912	7.7207e-25	8.01023e-23	-0.0278	0.0104
GCST90451175	Free cholesterol to total lipids ratio in large LDL	L_LDL_FC_pct	Relative lipoprotein lipid concentrations	Large LDL ratios	OCD_PGC_2018	OCD	0.1618	0.0438	3.6949	0.0002	0.000643411	0.0021	0.0093
GCST90451175	Free cholesterol to total lipids ratio in large LDL	L_LDL_FC_pct	Relative lipoprotein lipid concentrations	Large LDL ratios	PD_PGC_2019	PD	-0.0267	0.0585	-0.4567	0.6479	0.742416	0.0048	0.0112
GCST90451175	Free cholesterol to total lipids ratio in large LDL	L_LDL_FC_pct	Relative lipoprotein lipid concentrations	Large LDL ratios	PTSD_PGC_2024	PTSD	-0.1718	0.0237	-7.2424	4.4072e-13	5.37938e-12	-0.0336	0.0094
GCST90451175	Free cholesterol to total lipids ratio in large LDL	L_LDL_FC_pct	Relative lipoprotein lipid concentrations	Large LDL ratios	SZ_PGC_2022	SZ	0.0613	0.0184	3.335	0.0009	0.00265207	-0.0157	0.0106
GCST90451175	Free cholesterol to total lipids ratio in large LDL	L_LDL_FC_pct	Relative lipoprotein lipid concentrations	Large LDL ratios	TS_PGC_2019	TS	-0.0466	0.0366	-1.2744	0.2025	0.307642	0.0042	0.0101
GCST90451178	Phospholipids to total lipids ratio in large LDL	L_LDL_PL_pct	Relative lipoprotein lipid concentrations	Large LDL ratios	ADHD_PGC_2022	ADHD	-0.0159	0.0285	-0.5576	0.5771	0.685255	-0.004	0.0085
GCST90451178	Phospholipids to total lipids ratio in large LDL	L_LDL_PL_pct	Relative lipoprotein lipid concentrations	Large LDL ratios	AN_PGC_2019	AN	-0.0364	0.0362	-1.0036	0.3156	0.434168	-0.0033	0.0102
GCST90451178	Phospholipids to total lipids ratio in large LDL	L_LDL_PL_pct	Relative lipoprotein lipid concentrations	Large LDL ratios	ASD_PGC_2019	ASD	-0.0765	0.0451	-1.6952	0.09	0.166246	0.0123	0.0094
GCST90451178	Phospholipids to total lipids ratio in large LDL	L_LDL_PL_pct	Relative lipoprotein lipid concentrations	Large LDL ratios	BIP_PGC_2024	BIP	-0.0413	0.0275	-1.5005	0.1335	0.224302	-0.009	0.0084
GCST90451178	Phospholipids to total lipids ratio in large LDL	L_LDL_PL_pct	Relative lipoprotein lipid concentrations	Large LDL ratios	MDD_PGC_2025	MDD	-0.0542	0.0179	-3.0333	0.0024	0.00646054	0.0003	0.0083
GCST90451178	Phospholipids to total lipids ratio in large LDL	L_LDL_PL_pct	Relative lipoprotein lipid concentrations	Large LDL ratios	OCD_PGC_2018	OCD	-0.1265	0.0473	-2.6747	0.0075	0.0184901	0.0098	0.006
GCST90451178	Phospholipids to total lipids ratio in large LDL	L_LDL_PL_pct	Relative lipoprotein lipid concentrations	Large LDL ratios	PD_PGC_2019	PD	-0.0067	0.0663	-0.1006	0.9199	0.944762	-0.0065	0.0086
GCST90451178	Phospholipids to total lipids ratio in large LDL	L_LDL_PL_pct	Relative lipoprotein lipid concentrations	Large LDL ratios	PTSD_PGC_2024	PTSD	0.0062	0.0226	0.2766	0.7821	0.845605	-0.0168	0.0076
GCST90451178	Phospholipids to total lipids ratio in large LDL	L_LDL_PL_pct	Relative lipoprotein lipid concentrations	Large LDL ratios	SZ_PGC_2022	SZ	-0.01	0.0209	-0.4775	0.633	0.730723	-0.0093	0.0086
GCST90451178	Phospholipids to total lipids ratio in large LDL	L_LDL_PL_pct	Relative lipoprotein lipid concentrations	Large LDL ratios	TS_PGC_2019	TS	-0.0807	0.04	-2.0189	0.0435	0.091021	0.0097	0.0067
GCST90451181	Triglycerides to total lipids ratio in large LDL	L_LDL_TG_pct	Relative lipoprotein lipid concentrations	Large LDL ratios	ADHD_PGC_2022	ADHD	0.2676	0.034	7.8649	3.6932e-15	5.89492e-14	0.0079	0.0112
GCST90451181	Triglycerides to total lipids ratio in large LDL	L_LDL_TG_pct	Relative lipoprotein lipid concentrations	Large LDL ratios	AN_PGC_2019	AN	-0.1312	0.04	-3.2788	0.001	0.00291911	-0.0042	0.0113
GCST90451181	Triglycerides to total lipids ratio in large LDL	L_LDL_TG_pct	Relative lipoprotein lipid concentrations	Large LDL ratios	ASD_PGC_2019	ASD	0.054	0.0344	1.5696	0.1165	0.202432	0.0065	0.0093
GCST90451181	Triglycerides to total lipids ratio in large LDL	L_LDL_TG_pct	Relative lipoprotein lipid concentrations	Large LDL ratios	BIP_PGC_2024	BIP	0.0043	0.0263	0.1632	0.8704	0.908719	0.0173	0.0112
GCST90451181	Triglycerides to total lipids ratio in large LDL	L_LDL_TG_pct	Relative lipoprotein lipid concentrations	Large LDL ratios	MDD_PGC_2025	MDD	0.1954	0.0219	8.9399	3.8955e-19	1.11492e-17	0.026	0.0096
GCST90451181	Triglycerides to total lipids ratio in large LDL	L_LDL_TG_pct	Relative lipoprotein lipid concentrations	Large LDL ratios	OCD_PGC_2018	OCD	-0.108	0.0506	-2.1341	0.0328	0.0702253	-0.0053	0.0083
GCST90451181	Triglycerides to total lipids ratio in large LDL	L_LDL_TG_pct	Relative lipoprotein lipid concentrations	Large LDL ratios	PD_PGC_2019	PD	0.0089	0.0637	0.1405	0.8883	0.921995	0.0013	0.0101
GCST90451181	Triglycerides to total lipids ratio in large LDL	L_LDL_TG_pct	Relative lipoprotein lipid concentrations	Large LDL ratios	PTSD_PGC_2024	PTSD	0.1804	0.0263	6.8679	6.5149e-12	6.38665e-11	0.0323	0.0085
GCST90451181	Triglycerides to total lipids ratio in large LDL	L_LDL_TG_pct	Relative lipoprotein lipid concentrations	Large LDL ratios	SZ_PGC_2022	SZ	-0.0259	0.0198	-1.3093	0.1904	0.293558	0.0089	0.0093
GCST90451181	Triglycerides to total lipids ratio in large LDL	L_LDL_TG_pct	Relative lipoprotein lipid concentrations	Large LDL ratios	TS_PGC_2019	TS	0.035	0.0418	0.8377	0.4022	0.522134	-0.0048	0.0097
GCST90451184	Cholesteryl esters in large VLDL	L_VLDL_CE	Lipoprotein subclasses	Large VLDL (average diameter 53.6 nm)	ADHD_PGC_2022	ADHD	0.1812	0.0298	6.0837	1.1741e-09	8.44945e-09	0.003	0.0099
GCST90451184	Cholesteryl esters in large VLDL	L_VLDL_CE	Lipoprotein subclasses	Large VLDL (average diameter 53.6 nm)	AN_PGC_2019	AN	-0.1735	0.0396	-4.3859	1.155e-05	4.74579e-05	-0.0131	0.0121
GCST90451184	Cholesteryl esters in large VLDL	L_VLDL_CE	Lipoprotein subclasses	Large VLDL (average diameter 53.6 nm)	ASD_PGC_2019	ASD	0.0656	0.0406	1.6143	0.1065	0.189961	-0.0091	0.0112
GCST90451184	Cholesteryl esters in large VLDL	L_VLDL_CE	Lipoprotein subclasses	Large VLDL (average diameter 53.6 nm)	BIP_PGC_2024	BIP	-0.0225	0.0251	-0.8952	0.3707	0.489938	0.0046	0.0098
GCST90451184	Cholesteryl esters in large VLDL	L_VLDL_CE	Lipoprotein subclasses	Large VLDL (average diameter 53.6 nm)	MDD_PGC_2025	MDD	0.1151	0.0178	6.4634	1.0238e-10	8.25004e-10	0.0118	0.0097
GCST90451184	Cholesteryl esters in large VLDL	L_VLDL_CE	Lipoprotein subclasses	Large VLDL (average diameter 53.6 nm)	OCD_PGC_2018	OCD	-0.166	0.0429	-3.8671	0.0001	0.00032893	-0.0019	0.0079
GCST90451184	Cholesteryl esters in large VLDL	L_VLDL_CE	Lipoprotein subclasses	Large VLDL (average diameter 53.6 nm)	PD_PGC_2019	PD	0.0176	0.0512	0.3439	0.7309	0.804927	0.0008	0.0092
GCST90451184	Cholesteryl esters in large VLDL	L_VLDL_CE	Lipoprotein subclasses	Large VLDL (average diameter 53.6 nm)	PTSD_PGC_2024	PTSD	0.1114	0.0216	5.1653	2.4009e-07	1.27468e-06	0.0137	0.0088
GCST90451184	Cholesteryl esters in large VLDL	L_VLDL_CE	Lipoprotein subclasses	Large VLDL (average diameter 53.6 nm)	SZ_PGC_2022	SZ	-0.0665	0.0203	-3.2781	0.001	0.00291911	0.0154	0.0109
GCST90451184	Cholesteryl esters in large VLDL	L_VLDL_CE	Lipoprotein subclasses	Large VLDL (average diameter 53.6 nm)	TS_PGC_2019	TS	0.0588	0.0358	1.643	0.1004	0.18208	-0.0071	0.0081
GCST90451186	Cholesterol in large VLDL	L_VLDL_C	Lipoprotein subclasses	Large VLDL (average diameter 53.6 nm)	ADHD_PGC_2022	ADHD	0.2011	0.0297	6.7812	1.1916e-11	1.10301e-10	0.0058	0.0103
GCST90451186	Cholesterol in large VLDL	L_VLDL_C	Lipoprotein subclasses	Large VLDL (average diameter 53.6 nm)	AN_PGC_2019	AN	-0.1897	0.0383	-4.9471	7.5342e-07	3.75203e-06	-0.0127	0.0123
GCST90451186	Cholesterol in large VLDL	L_VLDL_C	Lipoprotein subclasses	Large VLDL (average diameter 53.6 nm)	ASD_PGC_2019	ASD	0.0699	0.0408	1.7142	0.0865	0.161216	-0.0099	0.0118
GCST90451186	Cholesterol in large VLDL	L_VLDL_C	Lipoprotein subclasses	Large VLDL (average diameter 53.6 nm)	BIP_PGC_2024	BIP	-0.0298	0.0249	-1.1963	0.2316	0.341637	0.0093	0.0099
GCST90451186	Cholesterol in large VLDL	L_VLDL_C	Lipoprotein subclasses	Large VLDL (average diameter 53.6 nm)	MDD_PGC_2025	MDD	0.1318	0.0177	7.4536	9.0801e-14	1.22213e-12	0.0151	0.0099
GCST90451186	Cholesterol in large VLDL	L_VLDL_C	Lipoprotein subclasses	Large VLDL (average diameter 53.6 nm)	OCD_PGC_2018	OCD	-0.1776	0.0425	-4.1798	2.9179e-05	0.00010828	-0.002	0.0081
GCST90451186	Cholesterol in large VLDL	L_VLDL_C	Lipoprotein subclasses	Large VLDL (average diameter 53.6 nm)	PD_PGC_2019	PD	0.0223	0.0514	0.4331	0.6649	0.752546	-0.0003	0.0094
GCST90451186	Cholesterol in large VLDL	L_VLDL_C	Lipoprotein subclasses	Large VLDL (average diameter 53.6 nm)	PTSD_PGC_2024	PTSD	0.1309	0.0216	6.0531	1.421e-09	1.01094e-08	0.0163	0.009
GCST90451186	Cholesterol in large VLDL	L_VLDL_C	Lipoprotein subclasses	Large VLDL (average diameter 53.6 nm)	SZ_PGC_2022	SZ	-0.072	0.0196	-3.6631	0.0002	0.000643411	0.0157	0.011
GCST90451186	Cholesterol in large VLDL	L_VLDL_C	Lipoprotein subclasses	Large VLDL (average diameter 53.6 nm)	TS_PGC_2019	TS	0.0571	0.035	1.6345	0.1022	0.184404	-0.0066	0.0083
GCST90451188	Free cholesterol in large VLDL	L_VLDL_FC	Lipoprotein subclasses	Large VLDL (average diameter 53.6 nm)	ADHD_PGC_2022	ADHD	0.2178	0.0294	7.4182	1.1873e-13	1.57254e-12	0.0085	0.0106
GCST90451188	Free cholesterol in large VLDL	L_VLDL_FC	Lipoprotein subclasses	Large VLDL (average diameter 53.6 nm)	AN_PGC_2019	AN	-0.2024	0.0377	-5.3648	8.1054e-08	4.629e-07	-0.0126	0.0124
GCST90451188	Free cholesterol in large VLDL	L_VLDL_FC	Lipoprotein subclasses	Large VLDL (average diameter 53.6 nm)	ASD_PGC_2019	ASD	0.0729	0.0409	1.781	0.0749	0.143352	-0.0105	0.0122
GCST90451188	Free cholesterol in large VLDL	L_VLDL_FC	Lipoprotein subclasses	Large VLDL (average diameter 53.6 nm)	BIP_PGC_2024	BIP	-0.0358	0.0248	-1.4404	0.1497	0.243629	0.0129	0.01
GCST90451188	Free cholesterol in large VLDL	L_VLDL_FC	Lipoprotein subclasses	Large VLDL (average diameter 53.6 nm)	MDD_PGC_2025	MDD	0.1455	0.0174	8.3775	5.4078e-17	1.07723e-15	0.0178	0.0101
GCST90451188	Free cholesterol in large VLDL	L_VLDL_FC	Lipoprotein subclasses	Large VLDL (average diameter 53.6 nm)	OCD_PGC_2018	OCD	-0.1858	0.0424	-4.3803	1.185e-05	4.84507e-05	-0.0021	0.0084
GCST90451188	Free cholesterol in large VLDL	L_VLDL_FC	Lipoprotein subclasses	Large VLDL (average diameter 53.6 nm)	PD_PGC_2019	PD	0.0252	0.0521	0.4846	0.628	0.726298	-0.0012	0.0096
GCST90451188	Free cholesterol in large VLDL	L_VLDL_FC	Lipoprotein subclasses	Large VLDL (average diameter 53.6 nm)	PTSD_PGC_2024	PTSD	0.1466	0.0216	6.7966	1.0711e-11	9.98891e-11	0.018	0.0092
GCST90451188	Free cholesterol in large VLDL	L_VLDL_FC	Lipoprotein subclasses	Large VLDL (average diameter 53.6 nm)	SZ_PGC_2022	SZ	-0.0761	0.0191	-3.9774	6.9666e-05	0.000243978	0.0156	0.0111
GCST90451188	Free cholesterol in large VLDL	L_VLDL_FC	Lipoprotein subclasses	Large VLDL (average diameter 53.6 nm)	TS_PGC_2019	TS	0.0553	0.0347	1.5917	0.1114	0.196588	-0.006	0.0086
GCST90451189	Total lipids in large VLDL	L_VLDL_L	Lipoprotein subclasses	Large VLDL (average diameter 53.6 nm)	ADHD_PGC_2022	ADHD	0.2097	0.0291	7.2137	5.4469e-13	6.48937e-12	0.0091	0.0106
GCST90451189	Total lipids in large VLDL	L_VLDL_L	Lipoprotein subclasses	Large VLDL (average diameter 53.6 nm)	AN_PGC_2019	AN	-0.2	0.0368	-5.4313	5.5959e-08	3.27854e-07	-0.0134	0.0122
GCST90451189	Total lipids in large VLDL	L_VLDL_L	Lipoprotein subclasses	Large VLDL (average diameter 53.6 nm)	ASD_PGC_2019	ASD	0.0749	0.0419	1.7848	0.0743	0.142423	-0.0116	0.0125
GCST90451189	Total lipids in large VLDL	L_VLDL_L	Lipoprotein subclasses	Large VLDL (average diameter 53.6 nm)	BIP_PGC_2024	BIP	-0.0385	0.0244	-1.5776	0.1147	0.200283	0.0139	0.0098
GCST90451189	Total lipids in large VLDL	L_VLDL_L	Lipoprotein subclasses	Large VLDL (average diameter 53.6 nm)	MDD_PGC_2025	MDD	0.1418	0.0174	8.1679	3.1372e-16	5.61988e-15	0.0167	0.01
GCST90451189	Total lipids in large VLDL	L_VLDL_L	Lipoprotein subclasses	Large VLDL (average diameter 53.6 nm)	OCD_PGC_2018	OCD	-0.1766	0.0418	-4.2289	2.3487e-05	8.94839e-05	-0.0036	0.0083
GCST90451189	Total lipids in large VLDL	L_VLDL_L	Lipoprotein subclasses	Large VLDL (average diameter 53.6 nm)	PD_PGC_2019	PD	0.0288	0.0529	0.5452	0.5856	0.693034	-0.003	0.0097
GCST90451189	Total lipids in large VLDL	L_VLDL_L	Lipoprotein subclasses	Large VLDL (average diameter 53.6 nm)	PTSD_PGC_2024	PTSD	0.1427	0.0218	6.5564	5.5121e-11	4.58533e-10	0.0178	0.009
GCST90451189	Total lipids in large VLDL	L_VLDL_L	Lipoprotein subclasses	Large VLDL (average diameter 53.6 nm)	SZ_PGC_2022	SZ	-0.0772	0.0186	-4.147	3.3682e-05	0.000123882	0.0143	0.0109
GCST90451189	Total lipids in large VLDL	L_VLDL_L	Lipoprotein subclasses	Large VLDL (average diameter 53.6 nm)	TS_PGC_2019	TS	0.0514	0.0344	1.4963	0.1346	0.225541	-0.0064	0.0083
GCST90451191	Phospholipids in large VLDL	L_VLDL_PL	Lipoprotein subclasses	Large VLDL (average diameter 53.6 nm)	ADHD_PGC_2022	ADHD	0.2254	0.0293	7.6814	1.5737e-14	2.30501e-13	0.0082	0.0108
GCST90451191	Phospholipids in large VLDL	L_VLDL_PL	Lipoprotein subclasses	Large VLDL (average diameter 53.6 nm)	AN_PGC_2019	AN	-0.2028	0.0373	-5.4441	5.2067e-08	3.0722e-07	-0.0131	0.0125
GCST90451191	Phospholipids in large VLDL	L_VLDL_PL	Lipoprotein subclasses	Large VLDL (average diameter 53.6 nm)	ASD_PGC_2019	ASD	0.0739	0.0411	1.7986	0.0721	0.139062	-0.0101	0.0125
GCST90451191	Phospholipids in large VLDL	L_VLDL_PL	Lipoprotein subclasses	Large VLDL (average diameter 53.6 nm)	BIP_PGC_2024	BIP	-0.0365	0.0251	-1.4534	0.1461	0.239335	0.0148	0.0101
GCST90451191	Phospholipids in large VLDL	L_VLDL_PL	Lipoprotein subclasses	Large VLDL (average diameter 53.6 nm)	MDD_PGC_2025	MDD	0.1502	0.0172	8.7312	2.5188e-18	6.08914e-17	0.019	0.0101
GCST90451191	Phospholipids in large VLDL	L_VLDL_PL	Lipoprotein subclasses	Large VLDL (average diameter 53.6 nm)	OCD_PGC_2018	OCD	-0.1857	0.0426	-4.3645	1.2744e-05	5.1766e-05	-0.0025	0.0086
GCST90451191	Phospholipids in large VLDL	L_VLDL_PL	Lipoprotein subclasses	Large VLDL (average diameter 53.6 nm)	PD_PGC_2019	PD	0.0296	0.0524	0.5657	0.5716	0.680346	-0.0024	0.0097
GCST90451191	Phospholipids in large VLDL	L_VLDL_PL	Lipoprotein subclasses	Large VLDL (average diameter 53.6 nm)	PTSD_PGC_2024	PTSD	0.1501	0.0215	6.9929	2.6924e-12	2.91482e-11	0.0202	0.0092
GCST90451191	Phospholipids in large VLDL	L_VLDL_PL	Lipoprotein subclasses	Large VLDL (average diameter 53.6 nm)	SZ_PGC_2022	SZ	-0.0769	0.0191	-4.0342	5.478e-05	0.000194582	0.0156	0.0111
GCST90451191	Phospholipids in large VLDL	L_VLDL_PL	Lipoprotein subclasses	Large VLDL (average diameter 53.6 nm)	TS_PGC_2019	TS	0.0565	0.0348	1.6247	0.1042	0.187064	-0.0066	0.0087
GCST90451192	Concentration of large VLDL particles	L_VLDL_P	Lipoprotein subclasses	Large VLDL (average diameter 53.6 nm)	ADHD_PGC_2022	ADHD	0.2159	0.0293	7.3798	1.5851e-13	2.01372e-12	0.0094	0.0107
GCST90451192	Concentration of large VLDL particles	L_VLDL_P	Lipoprotein subclasses	Large VLDL (average diameter 53.6 nm)	AN_PGC_2019	AN	-0.2014	0.0372	-5.4187	6.0041e-08	3.49304e-07	-0.012	0.0123
GCST90451192	Concentration of large VLDL particles	L_VLDL_P	Lipoprotein subclasses	Large VLDL (average diameter 53.6 nm)	ASD_PGC_2019	ASD	0.0747	0.0417	1.7898	0.0735	0.141324	-0.0107	0.0125
GCST90451192	Concentration of large VLDL particles	L_VLDL_P	Lipoprotein subclasses	Large VLDL (average diameter 53.6 nm)	BIP_PGC_2024	BIP	-0.0375	0.0247	-1.5171	0.1292	0.218403	0.0146	0.0099
GCST90451192	Concentration of large VLDL particles	L_VLDL_P	Lipoprotein subclasses	Large VLDL (average diameter 53.6 nm)	MDD_PGC_2025	MDD	0.1462	0.0172	8.4965	1.9533e-17	4.30417e-16	0.0178	0.0101
GCST90451192	Concentration of large VLDL particles	L_VLDL_P	Lipoprotein subclasses	Large VLDL (average diameter 53.6 nm)	OCD_PGC_2018	OCD	-0.1786	0.0422	-4.2303	2.334e-05	8.92728e-05	-0.0032	0.0084
GCST90451192	Concentration of large VLDL particles	L_VLDL_P	Lipoprotein subclasses	Large VLDL (average diameter 53.6 nm)	PD_PGC_2019	PD	0.03	0.0526	0.5712	0.5679	0.677237	-0.0027	0.0096
GCST90451192	Concentration of large VLDL particles	L_VLDL_P	Lipoprotein subclasses	Large VLDL (average diameter 53.6 nm)	PTSD_PGC_2024	PTSD	0.1458	0.0215	6.7665	1.3196e-11	1.20542e-10	0.0192	0.0091
GCST90451192	Concentration of large VLDL particles	L_VLDL_P	Lipoprotein subclasses	Large VLDL (average diameter 53.6 nm)	SZ_PGC_2022	SZ	-0.0769	0.0189	-4.0669	4.7641e-05	0.000170685	0.0155	0.0111
GCST90451192	Concentration of large VLDL particles	L_VLDL_P	Lipoprotein subclasses	Large VLDL (average diameter 53.6 nm)	TS_PGC_2019	TS	0.0534	0.0346	1.542	0.1231	0.210233	-0.0065	0.0085
GCST90451194	Triglycerides in large VLDL	L_VLDL_TG	Lipoprotein subclasses	Large VLDL (average diameter 53.6 nm)	ADHD_PGC_2022	ADHD	0.2031	0.0294	6.918	4.5819e-12	4.65671e-11	0.0105	0.0106
GCST90451194	Triglycerides in large VLDL	L_VLDL_TG	Lipoprotein subclasses	Large VLDL (average diameter 53.6 nm)	AN_PGC_2019	AN	-0.1989	0.0363	-5.4786	4.2864e-08	2.55338e-07	-0.0144	0.0119
GCST90451194	Triglycerides in large VLDL	L_VLDL_TG	Lipoprotein subclasses	Large VLDL (average diameter 53.6 nm)	ASD_PGC_2019	ASD	0.0784	0.0432	1.8153	0.0695	0.134988	-0.0138	0.0128
GCST90451194	Triglycerides in large VLDL	L_VLDL_TG	Lipoprotein subclasses	Large VLDL (average diameter 53.6 nm)	BIP_PGC_2024	BIP	-0.0428	0.0242	-1.7656	0.0775	0.147309	0.0155	0.0095
GCST90451194	Triglycerides in large VLDL	L_VLDL_TG	Lipoprotein subclasses	Large VLDL (average diameter 53.6 nm)	MDD_PGC_2025	MDD	0.1405	0.0175	8.0465	8.5222e-16	1.4338e-14	0.0152	0.0099
GCST90451194	Triglycerides in large VLDL	L_VLDL_TG	Lipoprotein subclasses	Large VLDL (average diameter 53.6 nm)	OCD_PGC_2018	OCD	-0.1723	0.0416	-4.1388	3.492e-05	0.000127494	-0.0041	0.0084
GCST90451194	Triglycerides in large VLDL	L_VLDL_TG	Lipoprotein subclasses	Large VLDL (average diameter 53.6 nm)	PD_PGC_2019	PD	0.031	0.0542	0.5713	0.5678	0.677237	-0.0049	0.0098
GCST90451194	Triglycerides in large VLDL	L_VLDL_TG	Lipoprotein subclasses	Large VLDL (average diameter 53.6 nm)	PTSD_PGC_2024	PTSD	0.1426	0.0223	6.3922	1.6354e-10	1.28865e-09	0.0175	0.009
GCST90451194	Triglycerides in large VLDL	L_VLDL_TG	Lipoprotein subclasses	Large VLDL (average diameter 53.6 nm)	SZ_PGC_2022	SZ	-0.0781	0.0182	-4.2809	1.8616e-05	7.28834e-05	0.0124	0.0107
GCST90451194	Triglycerides in large VLDL	L_VLDL_TG	Lipoprotein subclasses	Large VLDL (average diameter 53.6 nm)	TS_PGC_2019	TS	0.0441	0.034	1.297	0.1946	0.298371	-0.0058	0.0081
GCST90451183	Cholesteryl esters to total lipids ratio in large VLDL	L_VLDL_CE_pct	Relative lipoprotein lipid concentrations	Large VLDL ratios	ADHD_PGC_2022	ADHD	-0.2125	0.0305	-6.9652	3.28e-12	3.44608e-11	-0.0161	0.0104
GCST90451183	Cholesteryl esters to total lipids ratio in large VLDL	L_VLDL_CE_pct	Relative lipoprotein lipid concentrations	Large VLDL ratios	AN_PGC_2019	AN	0.172	0.0371	4.638	3.5179e-06	1.56982e-05	0.0078	0.0111
GCST90451183	Cholesteryl esters to total lipids ratio in large VLDL	L_VLDL_CE_pct	Relative lipoprotein lipid concentrations	Large VLDL ratios	ASD_PGC_2019	ASD	-0.0713	0.0473	-1.5071	0.1318	0.221745	0.0085	0.0124
GCST90451183	Cholesteryl esters to total lipids ratio in large VLDL	L_VLDL_CE_pct	Relative lipoprotein lipid concentrations	Large VLDL ratios	BIP_PGC_2024	BIP	0.053	0.0277	1.9099	0.0561	0.113568	-0.0258	0.01
GCST90451183	Cholesteryl esters to total lipids ratio in large VLDL	L_VLDL_CE_pct	Relative lipoprotein lipid concentrations	Large VLDL ratios	MDD_PGC_2025	MDD	-0.163	0.0184	-8.8578	8.1599e-19	2.1165e-17	-0.0107	0.0089
GCST90451183	Cholesteryl esters to total lipids ratio in large VLDL	L_VLDL_CE_pct	Relative lipoprotein lipid concentrations	Large VLDL ratios	OCD_PGC_2018	OCD	0.1379	0.0472	2.9201	0.0035	0.00915441	0.0005	0.0081
GCST90451183	Cholesteryl esters to total lipids ratio in large VLDL	L_VLDL_CE_pct	Relative lipoprotein lipid concentrations	Large VLDL ratios	PD_PGC_2019	PD	-0.0231	0.0644	-0.3587	0.7198	0.796225	0.0044	0.0104
GCST90451183	Cholesteryl esters to total lipids ratio in large VLDL	L_VLDL_CE_pct	Relative lipoprotein lipid concentrations	Large VLDL ratios	PTSD_PGC_2024	PTSD	-0.1702	0.0261	-6.5098	7.5253e-11	6.14361e-10	-0.0142	0.0083
GCST90451183	Cholesteryl esters to total lipids ratio in large VLDL	L_VLDL_CE_pct	Relative lipoprotein lipid concentrations	Large VLDL ratios	SZ_PGC_2022	SZ	0.063	0.0195	3.2219	0.0013	0.00373356	-0.0035	0.0098
GCST90451183	Cholesteryl esters to total lipids ratio in large VLDL	L_VLDL_CE_pct	Relative lipoprotein lipid concentrations	Large VLDL ratios	TS_PGC_2019	TS	-0.0134	0.0363	-0.3692	0.712	0.79098	0.0008	0.0083
GCST90451185	Cholesterol to total lipids ratio in large VLDL	L_VLDL_C_pct	Relative lipoprotein lipid concentrations	Large VLDL ratios	ADHD_PGC_2022	ADHD	-0.1588	0.0335	-4.7476	2.0587e-06	9.58161e-06	-0.0157	0.0101
GCST90451185	Cholesterol to total lipids ratio in large VLDL	L_VLDL_C_pct	Relative lipoprotein lipid concentrations	Large VLDL ratios	AN_PGC_2019	AN	0.1344	0.0395	3.4037	0.0007	0.00209244	0.0079	0.0104
GCST90451185	Cholesterol to total lipids ratio in large VLDL	L_VLDL_C_pct	Relative lipoprotein lipid concentrations	Large VLDL ratios	ASD_PGC_2019	ASD	-0.0718	0.0559	-1.2851	0.1988	0.303688	0.0093	0.0123
GCST90451185	Cholesterol to total lipids ratio in large VLDL	L_VLDL_C_pct	Relative lipoprotein lipid concentrations	Large VLDL ratios	BIP_PGC_2024	BIP	0.0524	0.0295	1.7732	0.0762	0.145393	-0.0223	0.0098
GCST90451185	Cholesterol to total lipids ratio in large VLDL	L_VLDL_C_pct	Relative lipoprotein lipid concentrations	Large VLDL ratios	MDD_PGC_2025	MDD	-0.1361	0.0198	-6.8745	6.2216e-12	6.14753e-11	-0.0036	0.0084
GCST90451185	Cholesterol to total lipids ratio in large VLDL	L_VLDL_C_pct	Relative lipoprotein lipid concentrations	Large VLDL ratios	OCD_PGC_2018	OCD	0.0775	0.0505	1.5324	0.1254	0.213137	0.0039	0.0077
GCST90451185	Cholesterol to total lipids ratio in large VLDL	L_VLDL_C_pct	Relative lipoprotein lipid concentrations	Large VLDL ratios	PD_PGC_2019	PD	-0.0213	0.0721	-0.2959	0.7673	0.833949	0.0041	0.01
GCST90451185	Cholesterol to total lipids ratio in large VLDL	L_VLDL_C_pct	Relative lipoprotein lipid concentrations	Large VLDL ratios	PTSD_PGC_2024	PTSD	-0.138	0.0277	-4.982	6.2925e-07	3.1911e-06	-0.0099	0.0082
GCST90451185	Cholesterol to total lipids ratio in large VLDL	L_VLDL_C_pct	Relative lipoprotein lipid concentrations	Large VLDL ratios	SZ_PGC_2022	SZ	0.0579	0.0216	2.687	0.0072	0.0178034	-0.0019	0.0095
GCST90451185	Cholesterol to total lipids ratio in large VLDL	L_VLDL_C_pct	Relative lipoprotein lipid concentrations	Large VLDL ratios	TS_PGC_2019	TS	0.0029	0.0399	0.0728	0.942	0.960516	-0.0003	0.0079
GCST90451187	Free cholesterol to total lipids ratio in large VLDL	L_VLDL_FC_pct	Relative lipoprotein lipid concentrations	Large VLDL ratios	ADHD_PGC_2022	ADHD	0.1575	0.0401	3.9321	8.421e-05	0.000291631	-0.0094	0.0093
GCST90451187	Free cholesterol to total lipids ratio in large VLDL	L_VLDL_FC_pct	Relative lipoprotein lipid concentrations	Large VLDL ratios	AN_PGC_2019	AN	-0.0828	0.0455	-1.818	0.0691	0.134631	0.0062	0.0101
GCST90451187	Free cholesterol to total lipids ratio in large VLDL	L_VLDL_FC_pct	Relative lipoprotein lipid concentrations	Large VLDL ratios	ASD_PGC_2019	ASD	-0.0366	0.061	-0.6003	0.5483	0.659549	0.0113	0.0104
GCST90451187	Free cholesterol to total lipids ratio in large VLDL	L_VLDL_FC_pct	Relative lipoprotein lipid concentrations	Large VLDL ratios	BIP_PGC_2024	BIP	0.036	0.0337	1.0677	0.2856	0.400419	-0.0116	0.0093
GCST90451187	Free cholesterol to total lipids ratio in large VLDL	L_VLDL_FC_pct	Relative lipoprotein lipid concentrations	Large VLDL ratios	MDD_PGC_2025	MDD	0.063	0.0201	3.1388	0.0017	0.00472961	0.0129	0.0072
GCST90451187	Free cholesterol to total lipids ratio in large VLDL	L_VLDL_FC_pct	Relative lipoprotein lipid concentrations	Large VLDL ratios	OCD_PGC_2018	OCD	-0.1944	0.0592	-3.2831	0.001	0.00291911	0.0109	0.0071
GCST90451187	Free cholesterol to total lipids ratio in large VLDL	L_VLDL_FC_pct	Relative lipoprotein lipid concentrations	Large VLDL ratios	PD_PGC_2019	PD	-0.0397	0.0778	-0.5103	0.6099	0.713987	0.0111	0.0095
GCST90451187	Free cholesterol to total lipids ratio in large VLDL	L_VLDL_FC_pct	Relative lipoprotein lipid concentrations	Large VLDL ratios	PTSD_PGC_2024	PTSD	0.0883	0.0277	3.1921	0.0014	0.00396136	0.0019	0.0078
GCST90451187	Free cholesterol to total lipids ratio in large VLDL	L_VLDL_FC_pct	Relative lipoprotein lipid concentrations	Large VLDL ratios	SZ_PGC_2022	SZ	0.0117	0.026	0.4512	0.6519	0.744601	0.0051	0.0089
GCST90451187	Free cholesterol to total lipids ratio in large VLDL	L_VLDL_FC_pct	Relative lipoprotein lipid concentrations	Large VLDL ratios	TS_PGC_2019	TS	0.0569	0.0488	1.166	0.2436	0.354301	-0.0007	0.0076
GCST90451190	Phospholipids to total lipids ratio in large VLDL	L_VLDL_PL_pct	Relative lipoprotein lipid concentrations	Large VLDL ratios	ADHD_PGC_2022	ADHD	0.2812	0.0308	9.1439	6.0227e-20	2.14236e-18	0.001	0.0104
GCST90451190	Phospholipids to total lipids ratio in large VLDL	L_VLDL_PL_pct	Relative lipoprotein lipid concentrations	Large VLDL ratios	AN_PGC_2019	AN	-0.1864	0.0415	-4.4874	7.2088e-06	3.07362e-05	-0.0057	0.0121
GCST90451190	Phospholipids to total lipids ratio in large VLDL	L_VLDL_PL_pct	Relative lipoprotein lipid concentrations	Large VLDL ratios	ASD_PGC_2019	ASD	0.0522	0.0339	1.5391	0.1238	0.21085	0.0032	0.0098
GCST90451190	Phospholipids to total lipids ratio in large VLDL	L_VLDL_PL_pct	Relative lipoprotein lipid concentrations	Large VLDL ratios	BIP_PGC_2024	BIP	-0.01	0.0258	-0.3894	0.697	0.779663	0.0067	0.0105
GCST90451190	Phospholipids to total lipids ratio in large VLDL	L_VLDL_PL_pct	Relative lipoprotein lipid concentrations	Large VLDL ratios	MDD_PGC_2025	MDD	0.1712	0.0176	9.7131	2.6509e-22	1.60994e-20	0.024	0.0093
GCST90451190	Phospholipids to total lipids ratio in large VLDL	L_VLDL_PL_pct	Relative lipoprotein lipid concentrations	Large VLDL ratios	OCD_PGC_2018	OCD	-0.2248	0.0479	-4.6896	2.737e-06	1.23911e-05	0.0052	0.0087
GCST90451190	Phospholipids to total lipids ratio in large VLDL	L_VLDL_PL_pct	Relative lipoprotein lipid concentrations	Large VLDL ratios	PD_PGC_2019	PD	-0.0091	0.0535	-0.1695	0.8654	0.905017	0.0051	0.0098
GCST90451190	Phospholipids to total lipids ratio in large VLDL	L_VLDL_PL_pct	Relative lipoprotein lipid concentrations	Large VLDL ratios	PTSD_PGC_2024	PTSD	0.1706	0.0231	7.3808	1.5734e-13	2.00911e-12	0.0266	0.0094
GCST90451190	Phospholipids to total lipids ratio in large VLDL	L_VLDL_PL_pct	Relative lipoprotein lipid concentrations	Large VLDL ratios	SZ_PGC_2022	SZ	-0.0587	0.021	-2.7887	0.0053	0.0134663	0.0162	0.0102
GCST90451190	Phospholipids to total lipids ratio in large VLDL	L_VLDL_PL_pct	Relative lipoprotein lipid concentrations	Large VLDL ratios	TS_PGC_2019	TS	0.0779	0.0374	2.0811	0.0374	0.079459	-0.0083	0.0089
GCST90451193	Triglycerides to total lipids ratio in large VLDL	L_VLDL_TG_pct	Relative lipoprotein lipid concentrations	Large VLDL ratios	ADHD_PGC_2022	ADHD	-0.0485	0.0329	-1.4743	0.1404	0.232909	0.015	0.0092
GCST90451193	Triglycerides to total lipids ratio in large VLDL	L_VLDL_TG_pct	Relative lipoprotein lipid concentrations	Large VLDL ratios	AN_PGC_2019	AN	0.0036	0.0397	0.0906	0.9278	0.9511	-0.0014	0.0095
GCST90451193	Triglycerides to total lipids ratio in large VLDL	L_VLDL_TG_pct	Relative lipoprotein lipid concentrations	Large VLDL ratios	ASD_PGC_2019	ASD	0.0354	0.0532	0.6644	0.5064	0.62207	-0.0097	0.0101
GCST90451193	Triglycerides to total lipids ratio in large VLDL	L_VLDL_TG_pct	Relative lipoprotein lipid concentrations	Large VLDL ratios	BIP_PGC_2024	BIP	-0.0459	0.0306	-1.4977	0.1342	0.225022	0.0163	0.0092
GCST90451193	Triglycerides to total lipids ratio in large VLDL	L_VLDL_TG_pct	Relative lipoprotein lipid concentrations	Large VLDL ratios	MDD_PGC_2025	MDD	0.0151	0.0187	0.8078	0.4192	0.537619	-0.0081	0.0078
GCST90451193	Triglycerides to total lipids ratio in large VLDL	L_VLDL_TG_pct	Relative lipoprotein lipid concentrations	Large VLDL ratios	OCD_PGC_2018	OCD	0.0886	0.0555	1.5964	0.1104	0.195377	-0.0054	0.007
GCST90451193	Triglycerides to total lipids ratio in large VLDL	L_VLDL_TG_pct	Relative lipoprotein lipid concentrations	Large VLDL ratios	PD_PGC_2019	PD	0.0296	0.0737	0.402	0.6877	0.772383	-0.0052	0.0096
GCST90451193	Triglycerides to total lipids ratio in large VLDL	L_VLDL_TG_pct	Relative lipoprotein lipid concentrations	Large VLDL ratios	PTSD_PGC_2024	PTSD	0.0097	0.0251	0.3843	0.7008	0.782859	-0.0012	0.0079
GCST90451193	Triglycerides to total lipids ratio in large VLDL	L_VLDL_TG_pct	Relative lipoprotein lipid concentrations	Large VLDL ratios	SZ_PGC_2022	SZ	-0.0147	0.0247	-0.5957	0.5514	0.662318	-0.0053	0.0089
GCST90451193	Triglycerides to total lipids ratio in large VLDL	L_VLDL_TG_pct	Relative lipoprotein lipid concentrations	Large VLDL ratios	TS_PGC_2019	TS	-0.056	0.0457	-1.2264	0.2201	0.328961	0.0047	0.0074
GCST90451196	Cholesteryl esters in medium HDL	M_HDL_CE	Lipoprotein subclasses	Medium HDL (average diameter 10.9 nm)	ADHD_PGC_2022	ADHD	-0.1777	0.0267	-6.6444	3.0441e-11	2.60475e-10	0.0145	0.0103
GCST90451196	Cholesteryl esters in medium HDL	M_HDL_CE	Lipoprotein subclasses	Medium HDL (average diameter 10.9 nm)	AN_PGC_2019	AN	0.1824	0.031	5.874	4.2529e-09	2.88548e-08	0.001	0.0111
GCST90451196	Cholesteryl esters in medium HDL	M_HDL_CE	Lipoprotein subclasses	Medium HDL (average diameter 10.9 nm)	ASD_PGC_2019	ASD	-0.0447	0.0335	-1.3325	0.1827	0.284683	-0.007	0.0103
GCST90451196	Cholesteryl esters in medium HDL	M_HDL_CE	Lipoprotein subclasses	Medium HDL (average diameter 10.9 nm)	BIP_PGC_2024	BIP	0.0328	0.0249	1.318	0.1875	0.290345	0.0005	0.0107
GCST90451196	Cholesteryl esters in medium HDL	M_HDL_CE	Lipoprotein subclasses	Medium HDL (average diameter 10.9 nm)	MDD_PGC_2025	MDD	-0.0783	0.0181	-4.3196	1.563e-05	6.18739e-05	-0.0208	0.0098
GCST90451196	Cholesteryl esters in medium HDL	M_HDL_CE	Lipoprotein subclasses	Medium HDL (average diameter 10.9 nm)	OCD_PGC_2018	OCD	0.1804	0.0436	4.1424	3.4375e-05	0.000125688	-0.0049	0.0082
GCST90451196	Cholesteryl esters in medium HDL	M_HDL_CE	Lipoprotein subclasses	Medium HDL (average diameter 10.9 nm)	PD_PGC_2019	PD	-0.041	0.0507	-0.8076	0.4193	0.537619	0.0011	0.01
GCST90451196	Cholesteryl esters in medium HDL	M_HDL_CE	Lipoprotein subclasses	Medium HDL (average diameter 10.9 nm)	PTSD_PGC_2024	PTSD	-0.0775	0.0222	-3.4889	0.0005	0.00152387	-0.0188	0.0101
GCST90451196	Cholesteryl esters in medium HDL	M_HDL_CE	Lipoprotein subclasses	Medium HDL (average diameter 10.9 nm)	SZ_PGC_2022	SZ	0.0483	0.0195	2.4748	0.0133	0.0313015	-0.0028	0.0102
GCST90451196	Cholesteryl esters in medium HDL	M_HDL_CE	Lipoprotein subclasses	Medium HDL (average diameter 10.9 nm)	TS_PGC_2019	TS	-0.0165	0.0339	-0.4868	0.6264	0.724784	-0.0011	0.0079
GCST90451198	Cholesterol in medium HDL	M_HDL_C	Lipoprotein subclasses	Medium HDL (average diameter 10.9 nm)	ADHD_PGC_2022	ADHD	-0.1769	0.0266	-6.642	3.0952e-11	2.6394e-10	0.0149	0.0104
GCST90451198	Cholesterol in medium HDL	M_HDL_C	Lipoprotein subclasses	Medium HDL (average diameter 10.9 nm)	AN_PGC_2019	AN	0.1817	0.0306	5.9429	2.8007e-09	1.94255e-08	0.0003	0.011
GCST90451198	Cholesterol in medium HDL	M_HDL_C	Lipoprotein subclasses	Medium HDL (average diameter 10.9 nm)	ASD_PGC_2019	ASD	-0.0421	0.0334	-1.2633	0.2065	0.312346	-0.0075	0.0102
GCST90451198	Cholesterol in medium HDL	M_HDL_C	Lipoprotein subclasses	Medium HDL (average diameter 10.9 nm)	BIP_PGC_2024	BIP	0.0347	0.025	1.3898	0.1646	0.261212	1.7847e-05	0.0107
GCST90451198	Cholesterol in medium HDL	M_HDL_C	Lipoprotein subclasses	Medium HDL (average diameter 10.9 nm)	MDD_PGC_2025	MDD	-0.078	0.0181	-4.3226	1.5423e-05	6.11517e-05	-0.0204	0.0098
GCST90451198	Cholesterol in medium HDL	M_HDL_C	Lipoprotein subclasses	Medium HDL (average diameter 10.9 nm)	OCD_PGC_2018	OCD	0.1842	0.0437	4.2174	2.4709e-05	9.33618e-05	-0.0058	0.0081
GCST90451198	Cholesterol in medium HDL	M_HDL_C	Lipoprotein subclasses	Medium HDL (average diameter 10.9 nm)	PD_PGC_2019	PD	-0.0432	0.0506	-0.8534	0.3934	0.51313	0.0015	0.01
GCST90451198	Cholesterol in medium HDL	M_HDL_C	Lipoprotein subclasses	Medium HDL (average diameter 10.9 nm)	PTSD_PGC_2024	PTSD	-0.0779	0.0221	-3.5188	0.0004	0.00123267	-0.0182	0.01
GCST90451198	Cholesterol in medium HDL	M_HDL_C	Lipoprotein subclasses	Medium HDL (average diameter 10.9 nm)	SZ_PGC_2022	SZ	0.0479	0.0194	2.4769	0.0133	0.0313015	-0.0025	0.0101
GCST90451198	Cholesterol in medium HDL	M_HDL_C	Lipoprotein subclasses	Medium HDL (average diameter 10.9 nm)	TS_PGC_2019	TS	-0.0144	0.0337	-0.4259	0.6702	0.757512	-0.0017	0.0079
GCST90451200	Free cholesterol in medium HDL	M_HDL_FC	Lipoprotein subclasses	Medium HDL (average diameter 10.9 nm)	ADHD_PGC_2022	ADHD	-0.1703	0.0271	-6.2847	3.2839e-10	2.49296e-09	0.0164	0.0107
GCST90451200	Free cholesterol in medium HDL	M_HDL_FC	Lipoprotein subclasses	Medium HDL (average diameter 10.9 nm)	AN_PGC_2019	AN	0.1764	0.0301	5.8615	4.5868e-09	3.10357e-08	-0.0015	0.0102
GCST90451200	Free cholesterol in medium HDL	M_HDL_FC	Lipoprotein subclasses	Medium HDL (average diameter 10.9 nm)	ASD_PGC_2019	ASD	-0.0282	0.0326	-0.863	0.3881	0.508348	-0.0104	0.0098
GCST90451200	Free cholesterol in medium HDL	M_HDL_FC	Lipoprotein subclasses	Medium HDL (average diameter 10.9 nm)	BIP_PGC_2024	BIP	0.0416	0.0253	1.6443	0.1001	0.181668	-0.0021	0.0103
GCST90451200	Free cholesterol in medium HDL	M_HDL_FC	Lipoprotein subclasses	Medium HDL (average diameter 10.9 nm)	MDD_PGC_2025	MDD	-0.0744	0.0179	-4.1545	3.26e-05	0.00012008	-0.0191	0.0097
GCST90451200	Free cholesterol in medium HDL	M_HDL_FC	Lipoprotein subclasses	Medium HDL (average diameter 10.9 nm)	OCD_PGC_2018	OCD	0.1912	0.0433	4.415	1.0102e-05	4.19933e-05	-0.0086	0.0076
GCST90451200	Free cholesterol in medium HDL	M_HDL_FC	Lipoprotein subclasses	Medium HDL (average diameter 10.9 nm)	PD_PGC_2019	PD	-0.0539	0.0501	-1.0755	0.2822	0.396993	0.0047	0.0099
GCST90451200	Free cholesterol in medium HDL	M_HDL_FC	Lipoprotein subclasses	Medium HDL (average diameter 10.9 nm)	PTSD_PGC_2024	PTSD	-0.0787	0.0219	-3.5866	0.0003	0.000944374	-0.0147	0.0093
GCST90451200	Free cholesterol in medium HDL	M_HDL_FC	Lipoprotein subclasses	Medium HDL (average diameter 10.9 nm)	SZ_PGC_2022	SZ	0.0436	0.0191	2.2766	0.0228	0.0511459	-0.0007	0.0098
GCST90451200	Free cholesterol in medium HDL	M_HDL_FC	Lipoprotein subclasses	Medium HDL (average diameter 10.9 nm)	TS_PGC_2019	TS	-0.0073	0.0329	-0.2212	0.825	0.877829	-0.0036	0.0076
GCST90451201	Total lipids in medium HDL	M_HDL_L	Lipoprotein subclasses	Medium HDL (average diameter 10.9 nm)	ADHD_PGC_2022	ADHD	-0.134	0.0279	-4.8055	1.5436e-06	7.42001e-06	0.0205	0.0102
GCST90451201	Total lipids in medium HDL	M_HDL_L	Lipoprotein subclasses	Medium HDL (average diameter 10.9 nm)	AN_PGC_2019	AN	0.1563	0.0326	4.7882	1.6825e-06	8.02572e-06	-0.0035	0.0101
GCST90451201	Total lipids in medium HDL	M_HDL_L	Lipoprotein subclasses	Medium HDL (average diameter 10.9 nm)	ASD_PGC_2019	ASD	-0.0221	0.0387	-0.5706	0.5683	0.67739	-0.0102	0.0104
GCST90451201	Total lipids in medium HDL	M_HDL_L	Lipoprotein subclasses	Medium HDL (average diameter 10.9 nm)	BIP_PGC_2024	BIP	0.0301	0.0246	1.2225	0.2215	0.33026	0.0051	0.0106
GCST90451201	Total lipids in medium HDL	M_HDL_L	Lipoprotein subclasses	Medium HDL (average diameter 10.9 nm)	MDD_PGC_2025	MDD	-0.0418	0.0184	-2.2761	0.0228	0.0511459	-0.0152	0.0097
GCST90451201	Total lipids in medium HDL	M_HDL_L	Lipoprotein subclasses	Medium HDL (average diameter 10.9 nm)	OCD_PGC_2018	OCD	0.1531	0.0441	3.4704	0.0005	0.00152387	-0.0065	0.0082
GCST90451201	Total lipids in medium HDL	M_HDL_L	Lipoprotein subclasses	Medium HDL (average diameter 10.9 nm)	PD_PGC_2019	PD	-0.0462	0.0525	-0.879	0.3794	0.498789	0.0024	0.0095
GCST90451201	Total lipids in medium HDL	M_HDL_L	Lipoprotein subclasses	Medium HDL (average diameter 10.9 nm)	PTSD_PGC_2024	PTSD	-0.0436	0.0228	-1.9144	0.0556	0.112923	-0.0113	0.0096
GCST90451201	Total lipids in medium HDL	M_HDL_L	Lipoprotein subclasses	Medium HDL (average diameter 10.9 nm)	SZ_PGC_2022	SZ	0.0289	0.0202	1.4291	0.153	0.246742	0.0025	0.0098
GCST90451201	Total lipids in medium HDL	M_HDL_L	Lipoprotein subclasses	Medium HDL (average diameter 10.9 nm)	TS_PGC_2019	TS	-0.0045	0.0335	-0.1334	0.8938	0.92616	-0.0034	0.0072
GCST90451203	Phospholipids in medium HDL	M_HDL_PL	Lipoprotein subclasses	Medium HDL (average diameter 10.9 nm)	ADHD_PGC_2022	ADHD	-0.1024	0.0266	-3.846	0.0001	0.00032893	0.0233	0.01
GCST90451203	Phospholipids in medium HDL	M_HDL_PL	Lipoprotein subclasses	Medium HDL (average diameter 10.9 nm)	AN_PGC_2019	AN	0.1306	0.0316	4.1312	3.6088e-05	0.000131565	-0.0049	0.01
GCST90451203	Phospholipids in medium HDL	M_HDL_PL	Lipoprotein subclasses	Medium HDL (average diameter 10.9 nm)	ASD_PGC_2019	ASD	-0.012	0.0395	-0.305	0.7603	0.827063	-0.011	0.0104
GCST90451203	Phospholipids in medium HDL	M_HDL_PL	Lipoprotein subclasses	Medium HDL (average diameter 10.9 nm)	BIP_PGC_2024	BIP	0.0257	0.0237	1.081	0.2797	0.394144	0.0077	0.0105
GCST90451203	Phospholipids in medium HDL	M_HDL_PL	Lipoprotein subclasses	Medium HDL (average diameter 10.9 nm)	MDD_PGC_2025	MDD	-0.0182	0.0177	-1.0275	0.3042	0.421747	-0.0121	0.0096
GCST90451203	Phospholipids in medium HDL	M_HDL_PL	Lipoprotein subclasses	Medium HDL (average diameter 10.9 nm)	OCD_PGC_2018	OCD	0.1338	0.044	3.0385	0.0024	0.00646054	-0.0077	0.0081
GCST90451203	Phospholipids in medium HDL	M_HDL_PL	Lipoprotein subclasses	Medium HDL (average diameter 10.9 nm)	PD_PGC_2019	PD	-0.051	0.0528	-0.9665	0.3338	0.454933	0.0035	0.0092
GCST90451203	Phospholipids in medium HDL	M_HDL_PL	Lipoprotein subclasses	Medium HDL (average diameter 10.9 nm)	PTSD_PGC_2024	PTSD	-0.019	0.0224	-0.8506	0.395	0.51414	-0.0081	0.0093
GCST90451203	Phospholipids in medium HDL	M_HDL_PL	Lipoprotein subclasses	Medium HDL (average diameter 10.9 nm)	SZ_PGC_2022	SZ	0.0177	0.0198	0.8952	0.3707	0.489938	0.0042	0.0096
GCST90451203	Phospholipids in medium HDL	M_HDL_PL	Lipoprotein subclasses	Medium HDL (average diameter 10.9 nm)	TS_PGC_2019	TS	0.001	0.0335	0.0289	0.9769	0.983927	-0.004	0.0072
GCST90451204	Concentration of medium HDL particles	M_HDL_P	Lipoprotein subclasses	Medium HDL (average diameter 10.9 nm)	ADHD_PGC_2022	ADHD	-0.1596	0.0281	-5.6725	1.4076e-08	8.91838e-08	0.0183	0.0104
GCST90451204	Concentration of medium HDL particles	M_HDL_P	Lipoprotein subclasses	Medium HDL (average diameter 10.9 nm)	AN_PGC_2019	AN	0.1723	0.0318	5.4251	5.7907e-08	3.37678e-07	-0.0026	0.0102
GCST90451204	Concentration of medium HDL particles	M_HDL_P	Lipoprotein subclasses	Medium HDL (average diameter 10.9 nm)	ASD_PGC_2019	ASD	-0.0259	0.037	-0.7003	0.4837	0.599509	-0.0105	0.0103
GCST90451204	Concentration of medium HDL particles	M_HDL_P	Lipoprotein subclasses	Medium HDL (average diameter 10.9 nm)	BIP_PGC_2024	BIP	0.031	0.0249	1.2449	0.2132	0.319993	0.0033	0.0106
GCST90451204	Concentration of medium HDL particles	M_HDL_P	Lipoprotein subclasses	Medium HDL (average diameter 10.9 nm)	MDD_PGC_2025	MDD	-0.0614	0.0184	-3.3447	0.0008	0.00236861	-0.0187	0.0098
GCST90451204	Concentration of medium HDL particles	M_HDL_P	Lipoprotein subclasses	Medium HDL (average diameter 10.9 nm)	OCD_PGC_2018	OCD	0.1687	0.0438	3.848	0.0001	0.00032893	-0.0062	0.0081
GCST90451204	Concentration of medium HDL particles	M_HDL_P	Lipoprotein subclasses	Medium HDL (average diameter 10.9 nm)	PD_PGC_2019	PD	-0.0501	0.0518	-0.9672	0.3335	0.454773	0.0028	0.0097
GCST90451204	Concentration of medium HDL particles	M_HDL_P	Lipoprotein subclasses	Medium HDL (average diameter 10.9 nm)	PTSD_PGC_2024	PTSD	-0.066	0.0227	-2.9052	0.0037	0.00962696	-0.0144	0.0096
GCST90451204	Concentration of medium HDL particles	M_HDL_P	Lipoprotein subclasses	Medium HDL (average diameter 10.9 nm)	SZ_PGC_2022	SZ	0.0363	0.0197	1.8428	0.0654	0.128529	0.0012	0.0099
GCST90451204	Concentration of medium HDL particles	M_HDL_P	Lipoprotein subclasses	Medium HDL (average diameter 10.9 nm)	TS_PGC_2019	TS	-0.0065	0.0334	-0.1962	0.8444	0.890914	-0.0036	0.0075
GCST90451206	Triglycerides in medium HDL	M_HDL_TG	Lipoprotein subclasses	Medium HDL (average diameter 10.9 nm)	ADHD_PGC_2022	ADHD	0.1865	0.0335	5.5619	2.6678e-08	1.64426e-07	0.0195	0.0113
GCST90451206	Triglycerides in medium HDL	M_HDL_TG	Lipoprotein subclasses	Medium HDL (average diameter 10.9 nm)	AN_PGC_2019	AN	-0.1301	0.0395	-3.2908	0.001	0.00291911	-0.0111	0.0112
GCST90451206	Triglycerides in medium HDL	M_HDL_TG	Lipoprotein subclasses	Medium HDL (average diameter 10.9 nm)	ASD_PGC_2019	ASD	0.0557	0.0468	1.1904	0.2339	0.344418	-0.0037	0.012
GCST90451206	Triglycerides in medium HDL	M_HDL_TG	Lipoprotein subclasses	Medium HDL (average diameter 10.9 nm)	BIP_PGC_2024	BIP	-0.0171	0.0271	-0.6288	0.5295	0.644091	0.0166	0.0104
GCST90451206	Triglycerides in medium HDL	M_HDL_TG	Lipoprotein subclasses	Medium HDL (average diameter 10.9 nm)	MDD_PGC_2025	MDD	0.1516	0.0187	8.1043	5.3044e-16	9.10979e-15	0.0084	0.0092
GCST90451206	Triglycerides in medium HDL	M_HDL_TG	Lipoprotein subclasses	Medium HDL (average diameter 10.9 nm)	OCD_PGC_2018	OCD	-0.131	0.0457	-2.8694	0.0041	0.0105793	-0.0034	0.0093
GCST90451206	Triglycerides in medium HDL	M_HDL_TG	Lipoprotein subclasses	Medium HDL (average diameter 10.9 nm)	PD_PGC_2019	PD	-0.0149	0.0562	-0.2647	0.7912	0.853329	0.004	0.0087
GCST90451206	Triglycerides in medium HDL	M_HDL_TG	Lipoprotein subclasses	Medium HDL (average diameter 10.9 nm)	PTSD_PGC_2024	PTSD	0.1377	0.0257	5.3521	8.6955e-08	4.9097e-07	0.0178	0.0087
GCST90451206	Triglycerides in medium HDL	M_HDL_TG	Lipoprotein subclasses	Medium HDL (average diameter 10.9 nm)	SZ_PGC_2022	SZ	-0.0782	0.0202	-3.8771	0.0001	0.00032893	0.0213	0.0099
GCST90451206	Triglycerides in medium HDL	M_HDL_TG	Lipoprotein subclasses	Medium HDL (average diameter 10.9 nm)	TS_PGC_2019	TS	0.0684	0.0372	1.8393	0.0659	0.129307	-0.0099	0.009
GCST90451195	Cholesteryl esters to total lipids ratio in medium HDL	M_HDL_CE_pct	Relative lipoprotein lipid concentrations	Medium HDL ratios	ADHD_PGC_2022	ADHD	-0.2318	0.0301	-7.6951	1.4138e-14	2.08305e-13	-0.0114	0.0112
GCST90451195	Cholesteryl esters to total lipids ratio in medium HDL	M_HDL_CE_pct	Relative lipoprotein lipid concentrations	Medium HDL ratios	AN_PGC_2019	AN	0.1915	0.0383	4.995	5.8851e-07	3.00836e-06	0.0099	0.0123
GCST90451195	Cholesteryl esters to total lipids ratio in medium HDL	M_HDL_CE_pct	Relative lipoprotein lipid concentrations	Medium HDL ratios	ASD_PGC_2019	ASD	-0.0648	0.0331	-1.957	0.0503	0.10351	-0.0007	0.0102
GCST90451195	Cholesteryl esters to total lipids ratio in medium HDL	M_HDL_CE_pct	Relative lipoprotein lipid concentrations	Medium HDL ratios	BIP_PGC_2024	BIP	0.0274	0.0252	1.0858	0.2776	0.392964	-0.0145	0.0106
GCST90451195	Cholesteryl esters to total lipids ratio in medium HDL	M_HDL_CE_pct	Relative lipoprotein lipid concentrations	Medium HDL ratios	MDD_PGC_2025	MDD	-0.1521	0.0175	-8.6777	4.04e-18	9.58057e-17	-0.022	0.0094
GCST90451195	Cholesteryl esters to total lipids ratio in medium HDL	M_HDL_CE_pct	Relative lipoprotein lipid concentrations	Medium HDL ratios	OCD_PGC_2018	OCD	0.1867	0.0441	4.2288	2.3496e-05	8.94839e-05	0.0018	0.0086
GCST90451195	Cholesteryl esters to total lipids ratio in medium HDL	M_HDL_CE_pct	Relative lipoprotein lipid concentrations	Medium HDL ratios	PD_PGC_2019	PD	-0.0047	0.0534	-0.0874	0.9304	0.953373	-0.0034	0.0098
GCST90451195	Cholesteryl esters to total lipids ratio in medium HDL	M_HDL_CE_pct	Relative lipoprotein lipid concentrations	Medium HDL ratios	PTSD_PGC_2024	PTSD	-0.1446	0.023	-6.2755	3.4847e-10	2.63736e-09	-0.0277	0.0097
GCST90451195	Cholesteryl esters to total lipids ratio in medium HDL	M_HDL_CE_pct	Relative lipoprotein lipid concentrations	Medium HDL ratios	SZ_PGC_2022	SZ	0.0829	0.02	4.1428	3.4303e-05	0.000125672	-0.0176	0.0109
GCST90451195	Cholesteryl esters to total lipids ratio in medium HDL	M_HDL_CE_pct	Relative lipoprotein lipid concentrations	Medium HDL ratios	TS_PGC_2019	TS	-0.0486	0.0366	-1.3271	0.1845	0.28677	0.0059	0.0089
GCST90451197	Cholesterol to total lipids ratio in medium HDL	M_HDL_C_pct	Relative lipoprotein lipid concentrations	Medium HDL ratios	ADHD_PGC_2022	ADHD	-0.246	0.0284	-8.6506	5.1219e-18	1.20316e-16	-0.008	0.0115
GCST90451197	Cholesterol to total lipids ratio in medium HDL	M_HDL_C_pct	Relative lipoprotein lipid concentrations	Medium HDL ratios	AN_PGC_2019	AN	0.1993	0.0367	5.4287	5.678e-08	3.31883e-07	0.0079	0.0133
GCST90451197	Cholesterol to total lipids ratio in medium HDL	M_HDL_C_pct	Relative lipoprotein lipid concentrations	Medium HDL ratios	ASD_PGC_2019	ASD	-0.0684	0.0307	-2.2307	0.0257	0.0568827	-0.0002	0.0103
GCST90451197	Cholesterol to total lipids ratio in medium HDL	M_HDL_C_pct	Relative lipoprotein lipid concentrations	Medium HDL ratios	BIP_PGC_2024	BIP	0.0341	0.0255	1.3365	0.1814	0.283189	-0.0173	0.011
GCST90451197	Cholesterol to total lipids ratio in medium HDL	M_HDL_C_pct	Relative lipoprotein lipid concentrations	Medium HDL ratios	MDD_PGC_2025	MDD	-0.1564	0.0167	-9.338	9.8167e-21	4.22287e-19	-0.0246	0.0097
GCST90451197	Cholesterol to total lipids ratio in medium HDL	M_HDL_C_pct	Relative lipoprotein lipid concentrations	Medium HDL ratios	OCD_PGC_2018	OCD	0.2127	0.0447	4.7595	1.9406e-06	9.09999e-06	-0.0011	0.0091
GCST90451197	Cholesterol to total lipids ratio in medium HDL	M_HDL_C_pct	Relative lipoprotein lipid concentrations	Medium HDL ratios	PD_PGC_2019	PD	-0.0132	0.0517	-0.256	0.798	0.859066	-0.0021	0.0104
GCST90451197	Cholesterol to total lipids ratio in medium HDL	M_HDL_C_pct	Relative lipoprotein lipid concentrations	Medium HDL ratios	PTSD_PGC_2024	PTSD	-0.1532	0.0229	-6.7018	2.058e-11	1.81717e-10	-0.0273	0.0101
GCST90451197	Cholesterol to total lipids ratio in medium HDL	M_HDL_C_pct	Relative lipoprotein lipid concentrations	Medium HDL ratios	SZ_PGC_2022	SZ	0.0812	0.0193	4.2006	2.6625e-05	9.96936e-05	-0.018	0.0107
GCST90451197	Cholesterol to total lipids ratio in medium HDL	M_HDL_C_pct	Relative lipoprotein lipid concentrations	Medium HDL ratios	TS_PGC_2019	TS	-0.0452	0.0359	-1.2586	0.2082	0.313812	0.005	0.0097
GCST90451199	Free cholesterol to total lipids ratio in medium HDL	M_HDL_FC_pct	Relative lipoprotein lipid concentrations	Medium HDL ratios	ADHD_PGC_2022	ADHD	-0.2524	0.03	-8.4143	3.9535e-17	8.13571e-16	7.123e-05	0.0125
GCST90451199	Free cholesterol to total lipids ratio in medium HDL	M_HDL_FC_pct	Relative lipoprotein lipid concentrations	Medium HDL ratios	AN_PGC_2019	AN	0.2234	0.0354	6.319	2.6334e-10	2.01759e-09	0.0027	0.013
GCST90451199	Free cholesterol to total lipids ratio in medium HDL	M_HDL_FC_pct	Relative lipoprotein lipid concentrations	Medium HDL ratios	ASD_PGC_2019	ASD	-0.0463	0.0347	-1.3319	0.1829	0.284816	-0.0078	0.011
GCST90451199	Free cholesterol to total lipids ratio in medium HDL	M_HDL_FC_pct	Relative lipoprotein lipid concentrations	Medium HDL ratios	BIP_PGC_2024	BIP	0.0847	0.0269	3.1535	0.0016	0.00448144	-0.024	0.012
GCST90451199	Free cholesterol to total lipids ratio in medium HDL	M_HDL_FC_pct	Relative lipoprotein lipid concentrations	Medium HDL ratios	MDD_PGC_2025	MDD	-0.1481	0.018	-8.2372	1.7622e-16	3.25028e-15	-0.0249	0.0105
GCST90451199	Free cholesterol to total lipids ratio in medium HDL	M_HDL_FC_pct	Relative lipoprotein lipid concentrations	Medium HDL ratios	OCD_PGC_2018	OCD	0.277	0.0489	5.6608	1.5064e-08	9.49604e-08	-0.0145	0.0085
GCST90451199	Free cholesterol to total lipids ratio in medium HDL	M_HDL_FC_pct	Relative lipoprotein lipid concentrations	Medium HDL ratios	PD_PGC_2019	PD	-0.0474	0.059	-0.803	0.422	0.539798	0.0078	0.0115
GCST90451199	Free cholesterol to total lipids ratio in medium HDL	M_HDL_FC_pct	Relative lipoprotein lipid concentrations	Medium HDL ratios	PTSD_PGC_2024	PTSD	-0.1649	0.0245	-6.7335	1.6559e-11	1.48316e-10	-0.02	0.0096
GCST90451199	Free cholesterol to total lipids ratio in medium HDL	M_HDL_FC_pct	Relative lipoprotein lipid concentrations	Medium HDL ratios	SZ_PGC_2022	SZ	0.0877	0.0197	4.4461	8.7458e-06	3.69102e-05	-0.0148	0.0108
GCST90451199	Free cholesterol to total lipids ratio in medium HDL	M_HDL_FC_pct	Relative lipoprotein lipid concentrations	Medium HDL ratios	TS_PGC_2019	TS	-0.0194	0.0359	-0.5403	0.589	0.696396	-0.002	0.0096
GCST90451202	Phospholipids to total lipids ratio in medium HDL	M_HDL_PL_pct	Relative lipoprotein lipid concentrations	Medium HDL ratios	ADHD_PGC_2022	ADHD	0.2574	0.0286	8.9913	2.4441e-19	7.3323e-18	0.0107	0.0112
GCST90451202	Phospholipids to total lipids ratio in medium HDL	M_HDL_PL_pct	Relative lipoprotein lipid concentrations	Medium HDL ratios	AN_PGC_2019	AN	-0.2224	0.035	-6.3554	2.0791e-10	1.6178e-09	-0.009	0.0124
GCST90451202	Phospholipids to total lipids ratio in medium HDL	M_HDL_PL_pct	Relative lipoprotein lipid concentrations	Medium HDL ratios	ASD_PGC_2019	ASD	0.0587	0.0299	1.9606	0.0499	0.102942	0.0031	0.0099
GCST90451202	Phospholipids to total lipids ratio in medium HDL	M_HDL_PL_pct	Relative lipoprotein lipid concentrations	Medium HDL ratios	BIP_PGC_2024	BIP	-0.0401	0.0252	-1.5907	0.1117	0.196839	0.0183	0.011
GCST90451202	Phospholipids to total lipids ratio in medium HDL	M_HDL_PL_pct	Relative lipoprotein lipid concentrations	Medium HDL ratios	MDD_PGC_2025	MDD	0.1621	0.0169	9.5899	8.8197e-22	4.88023e-20	0.0292	0.0096
GCST90451202	Phospholipids to total lipids ratio in medium HDL	M_HDL_PL_pct	Relative lipoprotein lipid concentrations	Medium HDL ratios	OCD_PGC_2018	OCD	-0.2245	0.0444	-5.0549	4.307e-07	2.2436e-06	0.0014	0.0085
GCST90451202	Phospholipids to total lipids ratio in medium HDL	M_HDL_PL_pct	Relative lipoprotein lipid concentrations	Medium HDL ratios	PD_PGC_2019	PD	0.0065	0.0542	0.119	0.9052	0.933698	0.0014	0.0109
GCST90451202	Phospholipids to total lipids ratio in medium HDL	M_HDL_PL_pct	Relative lipoprotein lipid concentrations	Medium HDL ratios	PTSD_PGC_2024	PTSD	0.1723	0.0232	7.4166	1.2012e-13	1.58253e-12	0.0278	0.0102
GCST90451202	Phospholipids to total lipids ratio in medium HDL	M_HDL_PL_pct	Relative lipoprotein lipid concentrations	Medium HDL ratios	SZ_PGC_2022	SZ	-0.0787	0.0187	-4.2145	2.5032e-05	9.4296e-05	0.0107	0.0107
GCST90451202	Phospholipids to total lipids ratio in medium HDL	M_HDL_PL_pct	Relative lipoprotein lipid concentrations	Medium HDL ratios	TS_PGC_2019	TS	0.0183	0.0341	0.5372	0.5912	0.698003	0.0013	0.0088
GCST90451205	Triglycerides to total lipids ratio in medium HDL	M_HDL_TG_pct	Relative lipoprotein lipid concentrations	Medium HDL ratios	ADHD_PGC_2022	ADHD	0.2378	0.0307	7.7486	9.2907e-15	1.39361e-13	0.0063	0.0117
GCST90451205	Triglycerides to total lipids ratio in medium HDL	M_HDL_TG_pct	Relative lipoprotein lipid concentrations	Medium HDL ratios	AN_PGC_2019	AN	-0.1857	0.0373	-4.9785	6.4082e-07	3.24317e-06	-0.0097	0.0132
GCST90451205	Triglycerides to total lipids ratio in medium HDL	M_HDL_TG_pct	Relative lipoprotein lipid concentrations	Medium HDL ratios	ASD_PGC_2019	ASD	0.072	0.035	2.0556	0.0398	0.0839136	-0.0011	0.011
GCST90451205	Triglycerides to total lipids ratio in medium HDL	M_HDL_TG_pct	Relative lipoprotein lipid concentrations	Medium HDL ratios	BIP_PGC_2024	BIP	-0.0382	0.0255	-1.4951	0.1349	0.225892	0.0168	0.011
GCST90451205	Triglycerides to total lipids ratio in medium HDL	M_HDL_TG_pct	Relative lipoprotein lipid concentrations	Medium HDL ratios	MDD_PGC_2025	MDD	0.1531	0.0172	8.9014	5.5158e-19	1.47681e-17	0.0195	0.0096
GCST90451205	Triglycerides to total lipids ratio in medium HDL	M_HDL_TG_pct	Relative lipoprotein lipid concentrations	Medium HDL ratios	OCD_PGC_2018	OCD	-0.2014	0.0462	-4.363	1.2828e-05	5.20025e-05	0.0015	0.0093
GCST90451205	Triglycerides to total lipids ratio in medium HDL	M_HDL_TG_pct	Relative lipoprotein lipid concentrations	Medium HDL ratios	PD_PGC_2019	PD	0.015	0.0529	0.2834	0.7769	0.842177	0.002	0.0099
GCST90451205	Triglycerides to total lipids ratio in medium HDL	M_HDL_TG_pct	Relative lipoprotein lipid concentrations	Medium HDL ratios	PTSD_PGC_2024	PTSD	0.1392	0.023	6.0416	1.5256e-09	1.07919e-08	0.0266	0.0097
GCST90451205	Triglycerides to total lipids ratio in medium HDL	M_HDL_TG_pct	Relative lipoprotein lipid concentrations	Medium HDL ratios	SZ_PGC_2022	SZ	-0.0884	0.0204	-4.339	1.4311e-05	5.71064e-05	0.0225	0.011
GCST90451205	Triglycerides to total lipids ratio in medium HDL	M_HDL_TG_pct	Relative lipoprotein lipid concentrations	Medium HDL ratios	TS_PGC_2019	TS	0.0627	0.0384	1.6334	0.1024	0.184631	-0.0095	0.0099
GCST90451208	Cholesteryl esters in medium LDL	M_LDL_CE	Lipoprotein subclasses	Medium LDL (average diameter 23 nm)	ADHD_PGC_2022	ADHD	0.1155	0.0266	4.3432	1.4043e-05	5.63077e-05	4.7233e-05	0.0083
GCST90451208	Cholesteryl esters in medium LDL	M_LDL_CE	Lipoprotein subclasses	Medium LDL (average diameter 23 nm)	AN_PGC_2019	AN	-0.1035	0.0376	-2.7528	0.0059	0.0148394	-0.0139	0.0111
GCST90451208	Cholesteryl esters in medium LDL	M_LDL_CE	Lipoprotein subclasses	Medium LDL (average diameter 23 nm)	ASD_PGC_2019	ASD	0.03	0.0318	0.9442	0.3451	0.46524	-0.0116	0.0085
GCST90451208	Cholesteryl esters in medium LDL	M_LDL_CE	Lipoprotein subclasses	Medium LDL (average diameter 23 nm)	BIP_PGC_2024	BIP	-0.0048	0.0229	-0.2086	0.8347	0.88518	-0.0029	0.0086
GCST90451208	Cholesteryl esters in medium LDL	M_LDL_CE	Lipoprotein subclasses	Medium LDL (average diameter 23 nm)	MDD_PGC_2025	MDD	0.0624	0.0163	3.8214	0.0001	0.00032893	0.0058	0.0086
GCST90451208	Cholesteryl esters in medium LDL	M_LDL_CE	Lipoprotein subclasses	Medium LDL (average diameter 23 nm)	OCD_PGC_2018	OCD	-0.1323	0.045	-2.9366	0.0033	0.00868605	0.0032	0.0074
GCST90451208	Cholesteryl esters in medium LDL	M_LDL_CE	Lipoprotein subclasses	Medium LDL (average diameter 23 nm)	PD_PGC_2019	PD	-0.0159	0.0572	-0.2776	0.7813	0.845605	0.0054	0.0091
GCST90451208	Cholesteryl esters in medium LDL	M_LDL_CE	Lipoprotein subclasses	Medium LDL (average diameter 23 nm)	PTSD_PGC_2024	PTSD	0.0731	0.0204	3.5895	0.0003	0.000944374	0.0025	0.0077
GCST90451208	Cholesteryl esters in medium LDL	M_LDL_CE	Lipoprotein subclasses	Medium LDL (average diameter 23 nm)	SZ_PGC_2022	SZ	-0.0334	0.0185	-1.8057	0.071	0.137366	0.0017	0.0095
GCST90451208	Cholesteryl esters in medium LDL	M_LDL_CE	Lipoprotein subclasses	Medium LDL (average diameter 23 nm)	TS_PGC_2019	TS	0.0639	0.0344	1.8561	0.0634	0.125589	-0.0065	0.0076
GCST90451210	Cholesterol in medium LDL	M_LDL_C	Lipoprotein subclasses	Medium LDL (average diameter 23 nm)	ADHD_PGC_2022	ADHD	0.0899	0.0258	3.4854	0.0005	0.00152387	-0.0017	0.0082
GCST90451210	Cholesterol in medium LDL	M_LDL_C	Lipoprotein subclasses	Medium LDL (average diameter 23 nm)	AN_PGC_2019	AN	-0.0801	0.0362	-2.2114	0.027	0.0592857	-0.0152	0.0106
GCST90451210	Cholesterol in medium LDL	M_LDL_C	Lipoprotein subclasses	Medium LDL (average diameter 23 nm)	ASD_PGC_2019	ASD	0.0198	0.0312	0.6349	0.5255	0.640477	-0.0112	0.0082
GCST90451210	Cholesterol in medium LDL	M_LDL_C	Lipoprotein subclasses	Medium LDL (average diameter 23 nm)	BIP_PGC_2024	BIP	0.0018	0.0239	0.0754	0.9399	0.960341	-0.0058	0.0086
GCST90451210	Cholesterol in medium LDL	M_LDL_C	Lipoprotein subclasses	Medium LDL (average diameter 23 nm)	MDD_PGC_2025	MDD	0.0411	0.0162	2.5457	0.0109	0.026072	0.0038	0.0083
GCST90451210	Cholesterol in medium LDL	M_LDL_C	Lipoprotein subclasses	Medium LDL (average diameter 23 nm)	OCD_PGC_2018	OCD	-0.1148	0.0463	-2.4814	0.0131	0.0309478	0.0038	0.0074
GCST90451210	Cholesterol in medium LDL	M_LDL_C	Lipoprotein subclasses	Medium LDL (average diameter 23 nm)	PD_PGC_2019	PD	-0.0153	0.0604	-0.2527	0.8005	0.861228	0.0046	0.0089
GCST90451210	Cholesterol in medium LDL	M_LDL_C	Lipoprotein subclasses	Medium LDL (average diameter 23 nm)	PTSD_PGC_2024	PTSD	0.0559	0.0202	2.7624	0.0057	0.0143509	-0.0005	0.0075
GCST90451210	Cholesterol in medium LDL	M_LDL_C	Lipoprotein subclasses	Medium LDL (average diameter 23 nm)	SZ_PGC_2022	SZ	-0.0261	0.0183	-1.4264	0.1537	0.24739	-0.0002	0.0092
GCST90451210	Cholesterol in medium LDL	M_LDL_C	Lipoprotein subclasses	Medium LDL (average diameter 23 nm)	TS_PGC_2019	TS	0.0638	0.0357	1.7894	0.0735	0.141324	-0.0063	0.0077
GCST90451212	Free cholesterol in medium LDL	M_LDL_FC	Lipoprotein subclasses	Medium LDL (average diameter 23 nm)	ADHD_PGC_2022	ADHD	-0.009	0.0245	-0.3659	0.7144	0.792717	-0.0056	0.0084
GCST90451212	Free cholesterol in medium LDL	M_LDL_FC	Lipoprotein subclasses	Medium LDL (average diameter 23 nm)	AN_PGC_2019	AN	-0.0001	0.0337	-0.0044	0.9965	0.9969	-0.0156	0.0101
GCST90451212	Free cholesterol in medium LDL	M_LDL_FC	Lipoprotein subclasses	Medium LDL (average diameter 23 nm)	ASD_PGC_2019	ASD	-0.0206	0.0341	-0.6053	0.545	0.656849	-0.0076	0.0084
GCST90451212	Free cholesterol in medium LDL	M_LDL_FC	Lipoprotein subclasses	Medium LDL (average diameter 23 nm)	BIP_PGC_2024	BIP	0.0199	0.0279	0.7144	0.475	0.591079	-0.013	0.0086
GCST90451212	Free cholesterol in medium LDL	M_LDL_FC	Lipoprotein subclasses	Medium LDL (average diameter 23 nm)	MDD_PGC_2025	MDD	-0.0334	0.0176	-1.9022	0.0571	0.115032	-0.0029	0.0079
GCST90451212	Free cholesterol in medium LDL	M_LDL_FC	Lipoprotein subclasses	Medium LDL (average diameter 23 nm)	OCD_PGC_2018	OCD	-0.0433	0.051	-0.849	0.3959	0.514773	0.0048	0.0073
GCST90451212	Free cholesterol in medium LDL	M_LDL_FC	Lipoprotein subclasses	Medium LDL (average diameter 23 nm)	PD_PGC_2019	PD	-0.0154	0.0679	-0.2273	0.8202	0.875396	0.0027	0.009
GCST90451212	Free cholesterol in medium LDL	M_LDL_FC	Lipoprotein subclasses	Medium LDL (average diameter 23 nm)	PTSD_PGC_2024	PTSD	-0.0133	0.0224	-0.5968	0.5506	0.661677	-0.007	0.007
GCST90451212	Free cholesterol in medium LDL	M_LDL_FC	Lipoprotein subclasses	Medium LDL (average diameter 23 nm)	SZ_PGC_2022	SZ	0.0007	0.0185	0.0378	0.9698	0.980033	-0.0055	0.0086
GCST90451212	Free cholesterol in medium LDL	M_LDL_FC	Lipoprotein subclasses	Medium LDL (average diameter 23 nm)	TS_PGC_2019	TS	0.0657	0.0391	1.6788	0.0932	0.171015	-0.0073	0.0078
GCST90451213	Total lipids in medium LDL	M_LDL_L	Lipoprotein subclasses	Medium LDL (average diameter 23 nm)	ADHD_PGC_2022	ADHD	0.103	0.0258	3.9934	6.5128e-05	0.000229052	-0.0014	0.0083
GCST90451213	Total lipids in medium LDL	M_LDL_L	Lipoprotein subclasses	Medium LDL (average diameter 23 nm)	AN_PGC_2019	AN	-0.0864	0.0361	-2.3932	0.0167	0.0388263	-0.0142	0.0108
GCST90451213	Total lipids in medium LDL	M_LDL_L	Lipoprotein subclasses	Medium LDL (average diameter 23 nm)	ASD_PGC_2019	ASD	0.023	0.0307	0.7492	0.4538	0.5704	-0.0111	0.0082
GCST90451213	Total lipids in medium LDL	M_LDL_L	Lipoprotein subclasses	Medium LDL (average diameter 23 nm)	BIP_PGC_2024	BIP	0.0038	0.0234	0.1616	0.8716	0.90921	-0.0053	0.0087
GCST90451213	Total lipids in medium LDL	M_LDL_L	Lipoprotein subclasses	Medium LDL (average diameter 23 nm)	MDD_PGC_2025	MDD	0.0517	0.0161	3.2041	0.0014	0.00396136	0.0048	0.0085
GCST90451213	Total lipids in medium LDL	M_LDL_L	Lipoprotein subclasses	Medium LDL (average diameter 23 nm)	OCD_PGC_2018	OCD	-0.1186	0.0455	-2.6062	0.0092	0.0222192	0.0038	0.0074
GCST90451213	Total lipids in medium LDL	M_LDL_L	Lipoprotein subclasses	Medium LDL (average diameter 23 nm)	PD_PGC_2019	PD	-0.0137	0.0591	-0.2321	0.8164	0.872462	0.0049	0.0089
GCST90451213	Total lipids in medium LDL	M_LDL_L	Lipoprotein subclasses	Medium LDL (average diameter 23 nm)	PTSD_PGC_2024	PTSD	0.0654	0.0203	3.2262	0.0013	0.00373356	0.0009	0.0076
GCST90451213	Total lipids in medium LDL	M_LDL_L	Lipoprotein subclasses	Medium LDL (average diameter 23 nm)	SZ_PGC_2022	SZ	-0.026	0.0181	-1.44	0.1499	0.243796	0.0005	0.0093
GCST90451213	Total lipids in medium LDL	M_LDL_L	Lipoprotein subclasses	Medium LDL (average diameter 23 nm)	TS_PGC_2019	TS	0.0661	0.0351	1.8834	0.0596	0.119296	-0.0066	0.0078
GCST90451215	Phospholipids in medium LDL	M_LDL_PL	Lipoprotein subclasses	Medium LDL (average diameter 23 nm)	ADHD_PGC_2022	ADHD	0.0971	0.0254	3.8245	0.0001	0.00032893	-0.0015	0.0083
GCST90451215	Phospholipids in medium LDL	M_LDL_PL	Lipoprotein subclasses	Medium LDL (average diameter 23 nm)	AN_PGC_2019	AN	-0.0788	0.0355	-2.221	0.0263	0.0579019	-0.0154	0.0106
GCST90451215	Phospholipids in medium LDL	M_LDL_PL	Lipoprotein subclasses	Medium LDL (average diameter 23 nm)	ASD_PGC_2019	ASD	0.0171	0.0306	0.56	0.5755	0.683681	-0.01	0.0082
GCST90451215	Phospholipids in medium LDL	M_LDL_PL	Lipoprotein subclasses	Medium LDL (average diameter 23 nm)	BIP_PGC_2024	BIP	0.0083	0.0239	0.3499	0.7264	0.801389	-0.0071	0.0088
GCST90451215	Phospholipids in medium LDL	M_LDL_PL	Lipoprotein subclasses	Medium LDL (average diameter 23 nm)	MDD_PGC_2025	MDD	0.0465	0.0161	2.8875	0.0039	0.0100737	0.0045	0.0084
GCST90451215	Phospholipids in medium LDL	M_LDL_PL	Lipoprotein subclasses	Medium LDL (average diameter 23 nm)	OCD_PGC_2018	OCD	-0.1156	0.0464	-2.4922	0.0127	0.0300599	0.0048	0.0075
GCST90451215	Phospholipids in medium LDL	M_LDL_PL	Lipoprotein subclasses	Medium LDL (average diameter 23 nm)	PD_PGC_2019	PD	-0.0108	0.0602	-0.1794	0.8577	0.89961	0.0044	0.009
GCST90451215	Phospholipids in medium LDL	M_LDL_PL	Lipoprotein subclasses	Medium LDL (average diameter 23 nm)	PTSD_PGC_2024	PTSD	0.0626	0.0205	3.0536	0.0023	0.00623856	0.0009	0.0075
GCST90451215	Phospholipids in medium LDL	M_LDL_PL	Lipoprotein subclasses	Medium LDL (average diameter 23 nm)	SZ_PGC_2022	SZ	-0.0221	0.0181	-1.2191	0.2228	0.331554	-0.0007	0.0091
GCST90451215	Phospholipids in medium LDL	M_LDL_PL	Lipoprotein subclasses	Medium LDL (average diameter 23 nm)	TS_PGC_2019	TS	0.0699	0.0359	1.9459	0.0517	0.106128	-0.0071	0.0078
GCST90451216	Concentration of medium LDL particles	M_LDL_P	Lipoprotein subclasses	Medium LDL (average diameter 23 nm)	ADHD_PGC_2022	ADHD	0.0896	0.0263	3.4011	0.0007	0.00209244	-0.0023	0.0081
GCST90451216	Concentration of medium LDL particles	M_LDL_P	Lipoprotein subclasses	Medium LDL (average diameter 23 nm)	AN_PGC_2019	AN	-0.0928	0.0386	-2.4019	0.0163	0.0380028	-0.0131	0.0109
GCST90451216	Concentration of medium LDL particles	M_LDL_P	Lipoprotein subclasses	Medium LDL (average diameter 23 nm)	ASD_PGC_2019	ASD	0.0286	0.0307	0.9297	0.3525	0.471642	-0.0086	0.008
GCST90451216	Concentration of medium LDL particles	M_LDL_P	Lipoprotein subclasses	Medium LDL (average diameter 23 nm)	BIP_PGC_2024	BIP	-0.0031	0.0241	-0.1288	0.8975	0.928063	-0.0061	0.0084
GCST90451216	Concentration of medium LDL particles	M_LDL_P	Lipoprotein subclasses	Medium LDL (average diameter 23 nm)	MDD_PGC_2025	MDD	0.0338	0.0162	2.0911	0.0365	0.0777459	0.006	0.0082
GCST90451216	Concentration of medium LDL particles	M_LDL_P	Lipoprotein subclasses	Medium LDL (average diameter 23 nm)	OCD_PGC_2018	OCD	-0.1243	0.0468	-2.6597	0.0078	0.019135	0.0022	0.0072
GCST90451216	Concentration of medium LDL particles	M_LDL_P	Lipoprotein subclasses	Medium LDL (average diameter 23 nm)	PD_PGC_2019	PD	-0.0247	0.0591	-0.417	0.6767	0.762781	0.0071	0.0089
GCST90451216	Concentration of medium LDL particles	M_LDL_P	Lipoprotein subclasses	Medium LDL (average diameter 23 nm)	PTSD_PGC_2024	PTSD	0.0433	0.0201	2.1555	0.0311	0.0669888	0.0011	0.0076
GCST90451216	Concentration of medium LDL particles	M_LDL_P	Lipoprotein subclasses	Medium LDL (average diameter 23 nm)	SZ_PGC_2022	SZ	-0.0278	0.0189	-1.468	0.1421	0.234324	-0.0017	0.0095
GCST90451216	Concentration of medium LDL particles	M_LDL_P	Lipoprotein subclasses	Medium LDL (average diameter 23 nm)	TS_PGC_2019	TS	0.0581	0.0359	1.6181	0.1057	0.18894	-0.0063	0.0074
GCST90451218	Triglycerides in medium LDL	M_LDL_TG	Lipoprotein subclasses	Medium LDL (average diameter 23 nm)	ADHD_PGC_2022	ADHD	0.219	0.0281	7.8003	6.176e-15	9.4345e-14	0.0056	0.0106
GCST90451218	Triglycerides in medium LDL	M_LDL_TG	Lipoprotein subclasses	Medium LDL (average diameter 23 nm)	AN_PGC_2019	AN	-0.1397	0.0386	-3.6174	0.0003	0.000944374	-0.0069	0.0124
GCST90451218	Triglycerides in medium LDL	M_LDL_TG	Lipoprotein subclasses	Medium LDL (average diameter 23 nm)	ASD_PGC_2019	ASD	0.0632	0.0326	1.9392	0.0525	0.107416	-0.0096	0.0102
GCST90451218	Triglycerides in medium LDL	M_LDL_TG	Lipoprotein subclasses	Medium LDL (average diameter 23 nm)	BIP_PGC_2024	BIP	0.0104	0.0229	0.4552	0.649	0.742766	0.0063	0.0099
GCST90451218	Triglycerides in medium LDL	M_LDL_TG	Lipoprotein subclasses	Medium LDL (average diameter 23 nm)	MDD_PGC_2025	MDD	0.1534	0.0181	8.4884	2.0942e-17	4.57417e-16	0.018	0.0103
GCST90451218	Triglycerides in medium LDL	M_LDL_TG	Lipoprotein subclasses	Medium LDL (average diameter 23 nm)	OCD_PGC_2018	OCD	-0.1223	0.0406	-3.0153	0.0026	0.00695381	-0.0019	0.0077
GCST90451218	Triglycerides in medium LDL	M_LDL_TG	Lipoprotein subclasses	Medium LDL (average diameter 23 nm)	PD_PGC_2019	PD	0.0093	0.0516	0.1802	0.857	0.89961	0.0034	0.009
GCST90451218	Triglycerides in medium LDL	M_LDL_TG	Lipoprotein subclasses	Medium LDL (average diameter 23 nm)	PTSD_PGC_2024	PTSD	0.1372	0.0215	6.369	1.9024e-10	1.48962e-09	0.0265	0.0092
GCST90451218	Triglycerides in medium LDL	M_LDL_TG	Lipoprotein subclasses	Medium LDL (average diameter 23 nm)	SZ_PGC_2022	SZ	-0.0411	0.0187	-2.203	0.0276	0.0603371	0.0126	0.0104
GCST90451218	Triglycerides in medium LDL	M_LDL_TG	Lipoprotein subclasses	Medium LDL (average diameter 23 nm)	TS_PGC_2019	TS	0.0791	0.0336	2.3527	0.0186	0.0428833	-0.0108	0.0083
GCST90451207	Cholesteryl esters to total lipids ratio in medium LDL	M_LDL_CE_pct	Relative lipoprotein lipid concentrations	Medium LDL ratios	ADHD_PGC_2022	ADHD	0.174	0.035	4.9676	6.7776e-07	3.41624e-06	0.0093	0.0094
GCST90451207	Cholesteryl esters to total lipids ratio in medium LDL	M_LDL_CE_pct	Relative lipoprotein lipid concentrations	Medium LDL ratios	AN_PGC_2019	AN	-0.1752	0.0401	-4.3656	1.2678e-05	5.15821e-05	-0.0168	0.0095
GCST90451207	Cholesteryl esters to total lipids ratio in medium LDL	M_LDL_CE_pct	Relative lipoprotein lipid concentrations	Medium LDL ratios	ASD_PGC_2019	ASD	0.0739	0.054	1.3693	0.1709	0.270013	-0.0138	0.0125
GCST90451207	Cholesteryl esters to total lipids ratio in medium LDL	M_LDL_CE_pct	Relative lipoprotein lipid concentrations	Medium LDL ratios	BIP_PGC_2024	BIP	-0.0625	0.0274	-2.2836	0.0224	0.050476	0.0144	0.0097
GCST90451207	Cholesteryl esters to total lipids ratio in medium LDL	M_LDL_CE_pct	Relative lipoprotein lipid concentrations	Medium LDL ratios	MDD_PGC_2025	MDD	0.1207	0.019	6.36	2.0181e-10	1.57526e-09	0.0094	0.0088
GCST90451207	Cholesteryl esters to total lipids ratio in medium LDL	M_LDL_CE_pct	Relative lipoprotein lipid concentrations	Medium LDL ratios	OCD_PGC_2018	OCD	-0.195	0.045	-4.3373	1.4422e-05	5.74572e-05	-0.0013	0.008
GCST90451207	Cholesteryl esters to total lipids ratio in medium LDL	M_LDL_CE_pct	Relative lipoprotein lipid concentrations	Medium LDL ratios	PD_PGC_2019	PD	0.0011	0.0551	0.0191	0.9848	0.987576	0.0007	0.0084
GCST90451207	Cholesteryl esters to total lipids ratio in medium LDL	M_LDL_CE_pct	Relative lipoprotein lipid concentrations	Medium LDL ratios	PTSD_PGC_2024	PTSD	0.1193	0.025	4.7781	1.77e-06	8.39263e-06	0.0087	0.0083
GCST90451207	Cholesteryl esters to total lipids ratio in medium LDL	M_LDL_CE_pct	Relative lipoprotein lipid concentrations	Medium LDL ratios	SZ_PGC_2022	SZ	-0.0782	0.0204	-3.8335	0.0001	0.00032893	0.0078	0.0097
GCST90451207	Cholesteryl esters to total lipids ratio in medium LDL	M_LDL_CE_pct	Relative lipoprotein lipid concentrations	Medium LDL ratios	TS_PGC_2019	TS	0.0244	0.0375	0.6511	0.515	0.6317	-0.0044	0.0074
GCST90451209	Cholesterol to total lipids ratio in medium LDL	M_LDL_C_pct	Relative lipoprotein lipid concentrations	Medium LDL ratios	ADHD_PGC_2022	ADHD	-0.2507	0.043	-5.8249	5.7153e-09	3.84624e-08	-0.0028	0.0078
GCST90451209	Cholesterol to total lipids ratio in medium LDL	M_LDL_C_pct	Relative lipoprotein lipid concentrations	Medium LDL ratios	AN_PGC_2019	AN	0.0573	0.0419	1.3698	0.1707	0.269869	-0.0048	0.0089
GCST90451209	Cholesterol to total lipids ratio in medium LDL	M_LDL_C_pct	Relative lipoprotein lipid concentrations	Medium LDL ratios	ASD_PGC_2019	ASD	-0.0297	0.0477	-0.6215	0.5343	0.647352	-0.0139	0.0081
GCST90451209	Cholesterol to total lipids ratio in medium LDL	M_LDL_C_pct	Relative lipoprotein lipid concentrations	Medium LDL ratios	BIP_PGC_2024	BIP	-0.058	0.0349	-1.6601	0.0969	0.176375	-0.0069	0.0086
GCST90451209	Cholesterol to total lipids ratio in medium LDL	M_LDL_C_pct	Relative lipoprotein lipid concentrations	Medium LDL ratios	MDD_PGC_2025	MDD	-0.202	0.0276	-7.328	2.3353e-13	2.93682e-12	-0.0147	0.0075
GCST90451209	Cholesterol to total lipids ratio in medium LDL	M_LDL_C_pct	Relative lipoprotein lipid concentrations	Medium LDL ratios	OCD_PGC_2018	OCD	0.0401	0.0646	0.6207	0.5348	0.647352	-0.0006	0.0072
GCST90451209	Cholesterol to total lipids ratio in medium LDL	M_LDL_C_pct	Relative lipoprotein lipid concentrations	Medium LDL ratios	PD_PGC_2019	PD	-0.0398	0.0768	-0.5177	0.6047	0.708566	-0.0008	0.0078
GCST90451209	Cholesterol to total lipids ratio in medium LDL	M_LDL_C_pct	Relative lipoprotein lipid concentrations	Medium LDL ratios	PTSD_PGC_2024	PTSD	-0.188	0.0319	-5.893	3.7926e-09	2.58021e-08	-0.0204	0.0061
GCST90451209	Cholesterol to total lipids ratio in medium LDL	M_LDL_C_pct	Relative lipoprotein lipid concentrations	Medium LDL ratios	SZ_PGC_2022	SZ	-0.0252	0.0241	-1.0456	0.2958	0.411936	-0.003	0.0077
GCST90451209	Cholesterol to total lipids ratio in medium LDL	M_LDL_C_pct	Relative lipoprotein lipid concentrations	Medium LDL ratios	TS_PGC_2019	TS	-0.0364	0.0498	-0.7304	0.4652	0.581792	0.0032	0.0074
GCST90451211	Free cholesterol to total lipids ratio in medium LDL	M_LDL_FC_pct	Relative lipoprotein lipid concentrations	Medium LDL ratios	ADHD_PGC_2022	ADHD	-0.2539	0.0312	-8.1397	3.9627e-16	6.99796e-15	-0.0156	0.0117
GCST90451211	Free cholesterol to total lipids ratio in medium LDL	M_LDL_FC_pct	Relative lipoprotein lipid concentrations	Medium LDL ratios	AN_PGC_2019	AN	0.1966	0.0389	5.053	4.3487e-07	2.25589e-06	0.0102	0.0124
GCST90451211	Free cholesterol to total lipids ratio in medium LDL	M_LDL_FC_pct	Relative lipoprotein lipid concentrations	Medium LDL ratios	ASD_PGC_2019	ASD	-0.0669	0.0432	-1.5503	0.1211	0.208389	0.0005	0.0128
GCST90451211	Free cholesterol to total lipids ratio in medium LDL	M_LDL_FC_pct	Relative lipoprotein lipid concentrations	Medium LDL ratios	BIP_PGC_2024	BIP	0.0437	0.0253	1.7296	0.0837	0.156584	-0.0253	0.0117
GCST90451211	Free cholesterol to total lipids ratio in medium LDL	M_LDL_FC_pct	Relative lipoprotein lipid concentrations	Medium LDL ratios	MDD_PGC_2025	MDD	-0.185	0.0181	-10.2084	1.8191e-24	1.74214e-22	-0.0246	0.0102
GCST90451211	Free cholesterol to total lipids ratio in medium LDL	M_LDL_FC_pct	Relative lipoprotein lipid concentrations	Medium LDL ratios	OCD_PGC_2018	OCD	0.1793	0.0443	4.0519	5.0804e-05	0.000181235	0.0039	0.0089
GCST90451211	Free cholesterol to total lipids ratio in medium LDL	M_LDL_FC_pct	Relative lipoprotein lipid concentrations	Medium LDL ratios	PD_PGC_2019	PD	-0.0237	0.0558	-0.424	0.6716	0.758062	0.0018	0.0103
GCST90451211	Free cholesterol to total lipids ratio in medium LDL	M_LDL_FC_pct	Relative lipoprotein lipid concentrations	Medium LDL ratios	PTSD_PGC_2024	PTSD	-0.1765	0.0245	-7.2164	5.3366e-13	6.38853e-12	-0.0272	0.0094
GCST90451211	Free cholesterol to total lipids ratio in medium LDL	M_LDL_FC_pct	Relative lipoprotein lipid concentrations	Medium LDL ratios	SZ_PGC_2022	SZ	0.0754	0.019	3.9587	7.5359e-05	0.000262439	-0.0185	0.011
GCST90451211	Free cholesterol to total lipids ratio in medium LDL	M_LDL_FC_pct	Relative lipoprotein lipid concentrations	Medium LDL ratios	TS_PGC_2019	TS	-0.0443	0.0369	-1.2002	0.2301	0.339827	0.0074	0.01
GCST90451214	Phospholipids to total lipids ratio in medium LDL	M_LDL_PL_pct	Relative lipoprotein lipid concentrations	Medium LDL ratios	ADHD_PGC_2022	ADHD	-0.1011	0.0386	-2.6185	0.0088	0.0212945	-0.0075	0.0089
GCST90451214	Phospholipids to total lipids ratio in medium LDL	M_LDL_PL_pct	Relative lipoprotein lipid concentrations	Medium LDL ratios	AN_PGC_2019	AN	0.1048	0.0465	2.2562	0.0241	0.0536753	0.0049	0.0096
GCST90451214	Phospholipids to total lipids ratio in medium LDL	M_LDL_PL_pct	Relative lipoprotein lipid concentrations	Medium LDL ratios	ASD_PGC_2019	ASD	-0.0708	0.0603	-1.1753	0.2399	0.350352	0.0101	0.0112
GCST90451214	Phospholipids to total lipids ratio in medium LDL	M_LDL_PL_pct	Relative lipoprotein lipid concentrations	Medium LDL ratios	BIP_PGC_2024	BIP	0.0515	0.0321	1.6041	0.1087	0.193055	-0.013	0.0098
GCST90451214	Phospholipids to total lipids ratio in medium LDL	M_LDL_PL_pct	Relative lipoprotein lipid concentrations	Medium LDL ratios	MDD_PGC_2025	MDD	-0.0782	0.0201	-3.8938	9.8676e-05	0.00032893	-0.005	0.0082
GCST90451214	Phospholipids to total lipids ratio in medium LDL	M_LDL_PL_pct	Relative lipoprotein lipid concentrations	Medium LDL ratios	OCD_PGC_2018	OCD	0.1067	0.0492	2.1685	0.0301	0.0651164	0.0054	0.0075
GCST90451214	Phospholipids to total lipids ratio in medium LDL	M_LDL_PL_pct	Relative lipoprotein lipid concentrations	Medium LDL ratios	PD_PGC_2019	PD	0.0368	0.061	0.6026	0.5467	0.658579	-0.0056	0.0077
GCST90451214	Phospholipids to total lipids ratio in medium LDL	M_LDL_PL_pct	Relative lipoprotein lipid concentrations	Medium LDL ratios	PTSD_PGC_2024	PTSD	-0.0511	0.0264	-1.936	0.0529	0.107968	-0.006	0.0075
GCST90451214	Phospholipids to total lipids ratio in medium LDL	M_LDL_PL_pct	Relative lipoprotein lipid concentrations	Medium LDL ratios	SZ_PGC_2022	SZ	0.0597	0.0234	2.5531	0.0107	0.0256676	-0.0091	0.0089
GCST90451214	Phospholipids to total lipids ratio in medium LDL	M_LDL_PL_pct	Relative lipoprotein lipid concentrations	Medium LDL ratios	TS_PGC_2019	TS	-0.0044	0.0403	-0.11	0.9124	0.938404	0.0047	0.0074
GCST90451217	Triglycerides to total lipids ratio in medium LDL	M_LDL_TG_pct	Relative lipoprotein lipid concentrations	Medium LDL ratios	ADHD_PGC_2022	ADHD	0.2272	0.0363	6.252	4.0519e-10	3.0343e-09	0.0084	0.0111
GCST90451217	Triglycerides to total lipids ratio in medium LDL	M_LDL_TG_pct	Relative lipoprotein lipid concentrations	Medium LDL ratios	AN_PGC_2019	AN	-0.0983	0.0422	-2.3291	0.0199	0.0455014	0.0008	0.0112
GCST90451217	Triglycerides to total lipids ratio in medium LDL	M_LDL_TG_pct	Relative lipoprotein lipid concentrations	Medium LDL ratios	ASD_PGC_2019	ASD	0.0642	0.0396	1.6228	0.1046	0.187647	0.0051	0.0096
GCST90451217	Triglycerides to total lipids ratio in medium LDL	M_LDL_TG_pct	Relative lipoprotein lipid concentrations	Medium LDL ratios	BIP_PGC_2024	BIP	0.0121	0.0284	0.4248	0.671	0.757841	0.0178	0.0109
GCST90451217	Triglycerides to total lipids ratio in medium LDL	M_LDL_TG_pct	Relative lipoprotein lipid concentrations	Medium LDL ratios	MDD_PGC_2025	MDD	0.1804	0.0244	7.3851	1.5228e-13	1.96465e-12	0.0187	0.0091
GCST90451217	Triglycerides to total lipids ratio in medium LDL	M_LDL_TG_pct	Relative lipoprotein lipid concentrations	Medium LDL ratios	OCD_PGC_2018	OCD	-0.0566	0.0523	-1.0823	0.2791	0.393744	-0.006	0.0081
GCST90451217	Triglycerides to total lipids ratio in medium LDL	M_LDL_TG_pct	Relative lipoprotein lipid concentrations	Medium LDL ratios	PD_PGC_2019	PD	0.0021	0.0662	0.0318	0.9747	0.983903	0.0019	0.0096
GCST90451217	Triglycerides to total lipids ratio in medium LDL	M_LDL_TG_pct	Relative lipoprotein lipid concentrations	Medium LDL ratios	PTSD_PGC_2024	PTSD	0.1504	0.0271	5.5559	2.7614e-08	1.69775e-07	0.0292	0.0083
GCST90451217	Triglycerides to total lipids ratio in medium LDL	M_LDL_TG_pct	Relative lipoprotein lipid concentrations	Medium LDL ratios	SZ_PGC_2022	SZ	-0.0136	0.0208	-0.6525	0.5141	0.630906	0.0104	0.009
GCST90451217	Triglycerides to total lipids ratio in medium LDL	M_LDL_TG_pct	Relative lipoprotein lipid concentrations	Medium LDL ratios	TS_PGC_2019	TS	0.0306	0.0427	0.7163	0.4738	0.590176	-0.0061	0.0093
GCST90451222	Cholesteryl esters in medium VLDL	M_VLDL_CE	Lipoprotein subclasses	Medium VLDL (average diameter 44.5 nm)	ADHD_PGC_2022	ADHD	-0.0693	0.0242	-2.8602	0.0042	0.0108037	-0.0091	0.0085
GCST90451222	Cholesteryl esters in medium VLDL	M_VLDL_CE	Lipoprotein subclasses	Medium VLDL (average diameter 44.5 nm)	AN_PGC_2019	AN	0.042	0.0333	1.2609	0.2073	0.313175	-0.0149	0.0103
GCST90451222	Cholesteryl esters in medium VLDL	M_VLDL_CE	Lipoprotein subclasses	Medium VLDL (average diameter 44.5 nm)	ASD_PGC_2019	ASD	-0.028	0.0346	-0.8105	0.4176	0.536822	0.0007	0.0085
GCST90451222	Cholesteryl esters in medium VLDL	M_VLDL_CE	Lipoprotein subclasses	Medium VLDL (average diameter 44.5 nm)	BIP_PGC_2024	BIP	0.028	0.0274	1.021	0.3072	0.425196	-0.0143	0.0085
GCST90451222	Cholesteryl esters in medium VLDL	M_VLDL_CE	Lipoprotein subclasses	Medium VLDL (average diameter 44.5 nm)	MDD_PGC_2025	MDD	-0.0792	0.0181	-4.3771	1.2026e-05	4.90897e-05	-0.0049	0.0081
GCST90451222	Cholesteryl esters in medium VLDL	M_VLDL_CE	Lipoprotein subclasses	Medium VLDL (average diameter 44.5 nm)	OCD_PGC_2018	OCD	-0.0144	0.052	-0.2781	0.781	0.845605	0.0031	0.0072
GCST90451222	Cholesteryl esters in medium VLDL	M_VLDL_CE	Lipoprotein subclasses	Medium VLDL (average diameter 44.5 nm)	PD_PGC_2019	PD	-0.0283	0.0696	-0.4066	0.6843	0.770291	0.0045	0.0093
GCST90451222	Cholesteryl esters in medium VLDL	M_VLDL_CE	Lipoprotein subclasses	Medium VLDL (average diameter 44.5 nm)	PTSD_PGC_2024	PTSD	-0.0772	0.0233	-3.3119	0.0009	0.00265207	-0.0063	0.0073
GCST90451222	Cholesteryl esters in medium VLDL	M_VLDL_CE	Lipoprotein subclasses	Medium VLDL (average diameter 44.5 nm)	SZ_PGC_2022	SZ	0.0178	0.0194	0.9193	0.358	0.477206	-0.0012	0.0092
GCST90451222	Cholesteryl esters in medium VLDL	M_VLDL_CE	Lipoprotein subclasses	Medium VLDL (average diameter 44.5 nm)	TS_PGC_2019	TS	0.0361	0.0404	0.8937	0.3715	0.490475	-0.0062	0.0079
GCST90451224	Cholesterol in medium VLDL	M_VLDL_C	Lipoprotein subclasses	Medium VLDL (average diameter 44.5 nm)	ADHD_PGC_2022	ADHD	0.0081	0.0236	0.341	0.7331	0.805873	-0.0055	0.008
GCST90451224	Cholesterol in medium VLDL	M_VLDL_C	Lipoprotein subclasses	Medium VLDL (average diameter 44.5 nm)	AN_PGC_2019	AN	-0.0228	0.0364	-0.6268	0.5308	0.644971	-0.0147	0.0108
GCST90451224	Cholesterol in medium VLDL	M_VLDL_C	Lipoprotein subclasses	Medium VLDL (average diameter 44.5 nm)	ASD_PGC_2019	ASD	0.0055	0.0313	0.1765	0.8599	0.900779	-0.0031	0.0079
GCST90451224	Cholesterol in medium VLDL	M_VLDL_C	Lipoprotein subclasses	Medium VLDL (average diameter 44.5 nm)	BIP_PGC_2024	BIP	0.0113	0.0251	0.4514	0.6517	0.744601	-0.0084	0.0082
GCST90451224	Cholesterol in medium VLDL	M_VLDL_C	Lipoprotein subclasses	Medium VLDL (average diameter 44.5 nm)	MDD_PGC_2025	MDD	-0.0223	0.0166	-1.3394	0.1804	0.281804	3.8927e-05	0.0083
GCST90451224	Cholesterol in medium VLDL	M_VLDL_C	Lipoprotein subclasses	Medium VLDL (average diameter 44.5 nm)	OCD_PGC_2018	OCD	-0.068	0.0487	-1.3983	0.162	0.257916	0.0021	0.0072
GCST90451224	Cholesterol in medium VLDL	M_VLDL_C	Lipoprotein subclasses	Medium VLDL (average diameter 44.5 nm)	PD_PGC_2019	PD	-0.0323	0.065	-0.4967	0.6194	0.718689	0.0068	0.0093
GCST90451224	Cholesterol in medium VLDL	M_VLDL_C	Lipoprotein subclasses	Medium VLDL (average diameter 44.5 nm)	PTSD_PGC_2024	PTSD	-0.0226	0.0205	-1.0989	0.2718	0.385631	-0.001	0.0074
GCST90451224	Cholesterol in medium VLDL	M_VLDL_C	Lipoprotein subclasses	Medium VLDL (average diameter 44.5 nm)	SZ_PGC_2022	SZ	-0.0067	0.0194	-0.3451	0.73	0.804292	0.0027	0.0094
GCST90451224	Cholesterol in medium VLDL	M_VLDL_C	Lipoprotein subclasses	Medium VLDL (average diameter 44.5 nm)	TS_PGC_2019	TS	0.046	0.0388	1.1845	0.2362	0.346779	-0.0068	0.0077
GCST90451226	Free cholesterol in medium VLDL	M_VLDL_FC	Lipoprotein subclasses	Medium VLDL (average diameter 44.5 nm)	ADHD_PGC_2022	ADHD	0.0897	0.0251	3.5692	0.0004	0.00123267	-0.0006	0.0082
GCST90451226	Free cholesterol in medium VLDL	M_VLDL_FC	Lipoprotein subclasses	Medium VLDL (average diameter 44.5 nm)	AN_PGC_2019	AN	-0.0897	0.0393	-2.286	0.0223	0.0502962	-0.0139	0.0117
GCST90451226	Free cholesterol in medium VLDL	M_VLDL_FC	Lipoprotein subclasses	Medium VLDL (average diameter 44.5 nm)	ASD_PGC_2019	ASD	0.0394	0.0323	1.2212	0.222	0.330808	-0.008	0.0086
GCST90451226	Free cholesterol in medium VLDL	M_VLDL_FC	Lipoprotein subclasses	Medium VLDL (average diameter 44.5 nm)	BIP_PGC_2024	BIP	-0.0037	0.0232	-0.158	0.8745	0.91109	-0.0029	0.0089
GCST90451226	Free cholesterol in medium VLDL	M_VLDL_FC	Lipoprotein subclasses	Medium VLDL (average diameter 44.5 nm)	MDD_PGC_2025	MDD	0.0423	0.0163	2.5954	0.0094	0.0226802	0.0054	0.0089
GCST90451226	Free cholesterol in medium VLDL	M_VLDL_FC	Lipoprotein subclasses	Medium VLDL (average diameter 44.5 nm)	OCD_PGC_2018	OCD	-0.109	0.0442	-2.4663	0.0137	0.0321517	-0.0006	0.0075
GCST90451226	Free cholesterol in medium VLDL	M_VLDL_FC	Lipoprotein subclasses	Medium VLDL (average diameter 44.5 nm)	PD_PGC_2019	PD	-0.0199	0.0561	-0.3552	0.7225	0.798148	0.0062	0.0089
GCST90451226	Free cholesterol in medium VLDL	M_VLDL_FC	Lipoprotein subclasses	Medium VLDL (average diameter 44.5 nm)	PTSD_PGC_2024	PTSD	0.0394	0.0197	1.998	0.0457	0.0950652	0.0056	0.0079
GCST90451226	Free cholesterol in medium VLDL	M_VLDL_FC	Lipoprotein subclasses	Medium VLDL (average diameter 44.5 nm)	SZ_PGC_2022	SZ	-0.0329	0.0197	-1.6728	0.0944	0.172581	0.0073	0.01
GCST90451226	Free cholesterol in medium VLDL	M_VLDL_FC	Lipoprotein subclasses	Medium VLDL (average diameter 44.5 nm)	TS_PGC_2019	TS	0.0529	0.0355	1.4872	0.137	0.228639	-0.007	0.0076
GCST90451227	Total lipids in medium VLDL	M_VLDL_L	Lipoprotein subclasses	Medium VLDL (average diameter 44.5 nm)	ADHD_PGC_2022	ADHD	0.1527	0.0299	5.1029	3.3442e-07	1.76048e-06	0.0054	0.0092
GCST90451227	Total lipids in medium VLDL	M_VLDL_L	Lipoprotein subclasses	Medium VLDL (average diameter 44.5 nm)	AN_PGC_2019	AN	-0.1574	0.0423	-3.7204	0.0002	0.000643411	-0.0116	0.0121
GCST90451227	Total lipids in medium VLDL	M_VLDL_L	Lipoprotein subclasses	Medium VLDL (average diameter 44.5 nm)	ASD_PGC_2019	ASD	0.065	0.0409	1.59	0.1118	0.196876	-0.0122	0.0107
GCST90451227	Total lipids in medium VLDL	M_VLDL_L	Lipoprotein subclasses	Medium VLDL (average diameter 44.5 nm)	BIP_PGC_2024	BIP	-0.0159	0.0249	-0.6376	0.5237	0.638596	0.0017	0.0101
GCST90451227	Total lipids in medium VLDL	M_VLDL_L	Lipoprotein subclasses	Medium VLDL (average diameter 44.5 nm)	MDD_PGC_2025	MDD	0.1002	0.0187	5.3617	8.2455e-08	4.67683e-07	0.0075	0.0096
GCST90451227	Total lipids in medium VLDL	M_VLDL_L	Lipoprotein subclasses	Medium VLDL (average diameter 44.5 nm)	OCD_PGC_2018	OCD	-0.1357	0.0427	-3.1764	0.0015	0.00421558	-0.0041	0.008
GCST90451227	Total lipids in medium VLDL	M_VLDL_L	Lipoprotein subclasses	Medium VLDL (average diameter 44.5 nm)	PD_PGC_2019	PD	0.0133	0.0552	0.2404	0.81	0.867484	0.0014	0.0091
GCST90451227	Total lipids in medium VLDL	M_VLDL_L	Lipoprotein subclasses	Medium VLDL (average diameter 44.5 nm)	PTSD_PGC_2024	PTSD	0.0997	0.0229	4.3456	1.3892e-05	5.58443e-05	0.0082	0.0088
GCST90451227	Total lipids in medium VLDL	M_VLDL_L	Lipoprotein subclasses	Medium VLDL (average diameter 44.5 nm)	SZ_PGC_2022	SZ	-0.0608	0.0203	-2.9993	0.0027	0.00719037	0.0125	0.0105
GCST90451227	Total lipids in medium VLDL	M_VLDL_L	Lipoprotein subclasses	Medium VLDL (average diameter 44.5 nm)	TS_PGC_2019	TS	0.0638	0.0362	1.7628	0.0779	0.147844	-0.0076	0.0078
GCST90451229	Phospholipids in medium VLDL	M_VLDL_PL	Lipoprotein subclasses	Medium VLDL (average diameter 44.5 nm)	ADHD_PGC_2022	ADHD	0.121	0.0266	4.5411	5.5967e-06	2.42066e-05	0.0028	0.0086
GCST90451229	Phospholipids in medium VLDL	M_VLDL_PL	Lipoprotein subclasses	Medium VLDL (average diameter 44.5 nm)	AN_PGC_2019	AN	-0.1219	0.0388	-3.1435	0.0017	0.00472961	-0.012	0.0119
GCST90451229	Phospholipids in medium VLDL	M_VLDL_PL	Lipoprotein subclasses	Medium VLDL (average diameter 44.5 nm)	ASD_PGC_2019	ASD	0.0469	0.0347	1.3506	0.1768	0.276701	-0.0082	0.0093
GCST90451229	Phospholipids in medium VLDL	M_VLDL_PL	Lipoprotein subclasses	Medium VLDL (average diameter 44.5 nm)	BIP_PGC_2024	BIP	-0.0092	0.0235	-0.3894	0.697	0.779663	0.0002	0.0091
GCST90451229	Phospholipids in medium VLDL	M_VLDL_PL	Lipoprotein subclasses	Medium VLDL (average diameter 44.5 nm)	MDD_PGC_2025	MDD	0.0691	0.0167	4.1288	3.6461e-05	0.000132731	0.0078	0.0091
GCST90451229	Phospholipids in medium VLDL	M_VLDL_PL	Lipoprotein subclasses	Medium VLDL (average diameter 44.5 nm)	OCD_PGC_2018	OCD	-0.1226	0.0443	-2.7647	0.0057	0.0143509	-0.0026	0.0079
GCST90451229	Phospholipids in medium VLDL	M_VLDL_PL	Lipoprotein subclasses	Medium VLDL (average diameter 44.5 nm)	PD_PGC_2019	PD	0.0015	0.055	0.028	0.9777	0.983927	0.0037	0.009
GCST90451229	Phospholipids in medium VLDL	M_VLDL_PL	Lipoprotein subclasses	Medium VLDL (average diameter 44.5 nm)	PTSD_PGC_2024	PTSD	0.0685	0.0202	3.3932	0.0007	0.00209244	0.0075	0.0081
GCST90451229	Phospholipids in medium VLDL	M_VLDL_PL	Lipoprotein subclasses	Medium VLDL (average diameter 44.5 nm)	SZ_PGC_2022	SZ	-0.047	0.0196	-2.3933	0.0167	0.0388263	0.0104	0.0101
GCST90451229	Phospholipids in medium VLDL	M_VLDL_PL	Lipoprotein subclasses	Medium VLDL (average diameter 44.5 nm)	TS_PGC_2019	TS	0.0599	0.0356	1.6811	0.0927	0.170349	-0.0073	0.0078
GCST90451230	Concentration of medium VLDL particles	M_VLDL_P	Lipoprotein subclasses	Medium VLDL (average diameter 44.5 nm)	ADHD_PGC_2022	ADHD	0.1345	0.0302	4.4548	8.3973e-06	3.56206e-05	0.0033	0.0088
GCST90451230	Concentration of medium VLDL particles	M_VLDL_P	Lipoprotein subclasses	Medium VLDL (average diameter 44.5 nm)	AN_PGC_2019	AN	-0.1408	0.0454	-3.1023	0.0019	0.00523341	-0.011	0.0122
GCST90451230	Concentration of medium VLDL particles	M_VLDL_P	Lipoprotein subclasses	Medium VLDL (average diameter 44.5 nm)	ASD_PGC_2019	ASD	0.0574	0.0395	1.4529	0.1463	0.239505	-0.0104	0.0099
GCST90451230	Concentration of medium VLDL particles	M_VLDL_P	Lipoprotein subclasses	Medium VLDL (average diameter 44.5 nm)	BIP_PGC_2024	BIP	-0.0095	0.0254	-0.3756	0.7072	0.787887	-0.0016	0.0102
GCST90451230	Concentration of medium VLDL particles	M_VLDL_P	Lipoprotein subclasses	Medium VLDL (average diameter 44.5 nm)	MDD_PGC_2025	MDD	0.083	0.0185	4.4909	7.0911e-06	3.03255e-05	0.006	0.0093
GCST90451230	Concentration of medium VLDL particles	M_VLDL_P	Lipoprotein subclasses	Medium VLDL (average diameter 44.5 nm)	OCD_PGC_2018	OCD	-0.1312	0.0442	-2.9707	0.003	0.00792994	-0.0022	0.0078
GCST90451230	Concentration of medium VLDL particles	M_VLDL_P	Lipoprotein subclasses	Medium VLDL (average diameter 44.5 nm)	PD_PGC_2019	PD	0.0109	0.0567	0.1931	0.8469	0.891662	0.0023	0.0089
GCST90451230	Concentration of medium VLDL particles	M_VLDL_P	Lipoprotein subclasses	Medium VLDL (average diameter 44.5 nm)	PTSD_PGC_2024	PTSD	0.0825	0.0225	3.6639	0.0002	0.000643411	0.0063	0.0084
GCST90451230	Concentration of medium VLDL particles	M_VLDL_P	Lipoprotein subclasses	Medium VLDL (average diameter 44.5 nm)	SZ_PGC_2022	SZ	-0.0541	0.021	-2.5713	0.0101	0.0242986	0.0122	0.0104
GCST90451230	Concentration of medium VLDL particles	M_VLDL_P	Lipoprotein subclasses	Medium VLDL (average diameter 44.5 nm)	TS_PGC_2019	TS	0.0606	0.0371	1.6309	0.1029	0.185131	-0.0061	0.0079
GCST90451232	Triglycerides in medium VLDL	M_VLDL_TG	Lipoprotein subclasses	Medium VLDL (average diameter 44.5 nm)	ADHD_PGC_2022	ADHD	0.1962	0.0294	6.6632	2.6792e-11	2.31639e-10	0.0091	0.0105
GCST90451232	Triglycerides in medium VLDL	M_VLDL_TG	Lipoprotein subclasses	Medium VLDL (average diameter 44.5 nm)	AN_PGC_2019	AN	-0.1886	0.0368	-5.1313	2.8779e-07	1.52467e-06	-0.0127	0.0122
GCST90451232	Triglycerides in medium VLDL	M_VLDL_TG	Lipoprotein subclasses	Medium VLDL (average diameter 44.5 nm)	ASD_PGC_2019	ASD	0.0721	0.0439	1.6417	0.1007	0.182226	-0.0134	0.0127
GCST90451232	Triglycerides in medium VLDL	M_VLDL_TG	Lipoprotein subclasses	Medium VLDL (average diameter 44.5 nm)	BIP_PGC_2024	BIP	-0.0369	0.0242	-1.5255	0.1271	0.215585	0.0142	0.0098
GCST90451232	Triglycerides in medium VLDL	M_VLDL_TG	Lipoprotein subclasses	Medium VLDL (average diameter 44.5 nm)	MDD_PGC_2025	MDD	0.1373	0.0174	7.8885	3.0596e-15	4.94702e-14	0.0143	0.01
GCST90451232	Triglycerides in medium VLDL	M_VLDL_TG	Lipoprotein subclasses	Medium VLDL (average diameter 44.5 nm)	OCD_PGC_2018	OCD	-0.1569	0.0413	-3.8021	0.0001	0.00032893	-0.0044	0.0082
GCST90451232	Triglycerides in medium VLDL	M_VLDL_TG	Lipoprotein subclasses	Medium VLDL (average diameter 44.5 nm)	PD_PGC_2019	PD	0.0277	0.0532	0.5196	0.6033	0.707925	-0.0032	0.0096
GCST90451232	Triglycerides in medium VLDL	M_VLDL_TG	Lipoprotein subclasses	Medium VLDL (average diameter 44.5 nm)	PTSD_PGC_2024	PTSD	0.1324	0.0217	6.0895	1.1327e-09	8.1989e-09	0.0183	0.0088
GCST90451232	Triglycerides in medium VLDL	M_VLDL_TG	Lipoprotein subclasses	Medium VLDL (average diameter 44.5 nm)	SZ_PGC_2022	SZ	-0.0763	0.0188	-4.0588	4.9322e-05	0.000176201	0.0156	0.011
GCST90451232	Triglycerides in medium VLDL	M_VLDL_TG	Lipoprotein subclasses	Medium VLDL (average diameter 44.5 nm)	TS_PGC_2019	TS	0.0568	0.0346	1.64	0.101	0.182636	-0.0077	0.0082
GCST90451221	Cholesteryl esters to total lipids ratio in medium VLDL	M_VLDL_CE_pct	Relative lipoprotein lipid concentrations	Medium VLDL ratios	ADHD_PGC_2022	ADHD	-0.2375	0.0321	-7.387	1.5019e-13	1.94778e-12	-0.0156	0.012
GCST90451221	Cholesteryl esters to total lipids ratio in medium VLDL	M_VLDL_CE_pct	Relative lipoprotein lipid concentrations	Medium VLDL ratios	AN_PGC_2019	AN	0.1945	0.0389	4.9942	5.9082e-07	3.00847e-06	0.0094	0.0129
GCST90451221	Cholesteryl esters to total lipids ratio in medium VLDL	M_VLDL_CE_pct	Relative lipoprotein lipid concentrations	Medium VLDL ratios	ASD_PGC_2019	ASD	-0.068	0.0476	-1.4292	0.1529	0.246741	0.0054	0.0139
GCST90451221	Cholesteryl esters to total lipids ratio in medium VLDL	M_VLDL_CE_pct	Relative lipoprotein lipid concentrations	Medium VLDL ratios	BIP_PGC_2024	BIP	0.059	0.0264	2.236	0.0254	0.0563188	-0.0305	0.0118
GCST90451221	Cholesteryl esters to total lipids ratio in medium VLDL	M_VLDL_CE_pct	Relative lipoprotein lipid concentrations	Medium VLDL ratios	MDD_PGC_2025	MDD	-0.1756	0.0187	-9.4036	5.2739e-21	2.52539e-19	-0.0222	0.0101
GCST90451221	Cholesteryl esters to total lipids ratio in medium VLDL	M_VLDL_CE_pct	Relative lipoprotein lipid concentrations	Medium VLDL ratios	OCD_PGC_2018	OCD	0.1588	0.0449	3.5327	0.0004	0.00123267	0.0024	0.0086
GCST90451221	Cholesteryl esters to total lipids ratio in medium VLDL	M_VLDL_CE_pct	Relative lipoprotein lipid concentrations	Medium VLDL ratios	PD_PGC_2019	PD	-0.0344	0.0607	-0.5673	0.5705	0.679362	0.007	0.0111
GCST90451221	Cholesteryl esters to total lipids ratio in medium VLDL	M_VLDL_CE_pct	Relative lipoprotein lipid concentrations	Medium VLDL ratios	PTSD_PGC_2024	PTSD	-0.1727	0.0263	-6.5562	5.5205e-11	4.58533e-10	-0.0266	0.0094
GCST90451221	Cholesteryl esters to total lipids ratio in medium VLDL	M_VLDL_CE_pct	Relative lipoprotein lipid concentrations	Medium VLDL ratios	SZ_PGC_2022	SZ	0.0815	0.0189	4.3114	1.6225e-05	6.38235e-05	-0.0138	0.011
GCST90451221	Cholesteryl esters to total lipids ratio in medium VLDL	M_VLDL_CE_pct	Relative lipoprotein lipid concentrations	Medium VLDL ratios	TS_PGC_2019	TS	-0.037	0.0364	-1.0155	0.3098	0.428081	0.0053	0.0097
GCST90451223	Cholesterol to total lipids ratio in medium VLDL	M_VLDL_C_pct	Relative lipoprotein lipid concentrations	Medium VLDL ratios	ADHD_PGC_2022	ADHD	-0.2312	0.0318	-7.262	3.8136e-13	4.67777e-12	-0.0152	0.0119
GCST90451223	Cholesterol to total lipids ratio in medium VLDL	M_VLDL_C_pct	Relative lipoprotein lipid concentrations	Medium VLDL ratios	AN_PGC_2019	AN	0.1908	0.0384	4.9655	6.8532e-07	3.43349e-06	0.0086	0.0128
GCST90451223	Cholesterol to total lipids ratio in medium VLDL	M_VLDL_C_pct	Relative lipoprotein lipid concentrations	Medium VLDL ratios	ASD_PGC_2019	ASD	-0.0683	0.0479	-1.4266	0.1537	0.24739	0.0061	0.0139
GCST90451223	Cholesterol to total lipids ratio in medium VLDL	M_VLDL_C_pct	Relative lipoprotein lipid concentrations	Medium VLDL ratios	BIP_PGC_2024	BIP	0.0603	0.0264	2.2869	0.0222	0.0501615	-0.0306	0.0117
GCST90451223	Cholesterol to total lipids ratio in medium VLDL	M_VLDL_C_pct	Relative lipoprotein lipid concentrations	Medium VLDL ratios	MDD_PGC_2025	MDD	-0.1711	0.0184	-9.2911	1.5266e-20	6.13102e-19	-0.0213	0.0101
GCST90451223	Cholesterol to total lipids ratio in medium VLDL	M_VLDL_C_pct	Relative lipoprotein lipid concentrations	Medium VLDL ratios	OCD_PGC_2018	OCD	0.1524	0.0447	3.4107	0.0006	0.00181531	0.0023	0.0085
GCST90451223	Cholesterol to total lipids ratio in medium VLDL	M_VLDL_C_pct	Relative lipoprotein lipid concentrations	Medium VLDL ratios	PD_PGC_2019	PD	-0.0358	0.0609	-0.5881	0.5565	0.666195	0.0077	0.0111
GCST90451223	Cholesterol to total lipids ratio in medium VLDL	M_VLDL_C_pct	Relative lipoprotein lipid concentrations	Medium VLDL ratios	PTSD_PGC_2024	PTSD	-0.1693	0.0264	-6.4214	1.35e-10	1.0774e-09	-0.0252	0.0094
GCST90451223	Cholesterol to total lipids ratio in medium VLDL	M_VLDL_C_pct	Relative lipoprotein lipid concentrations	Medium VLDL ratios	SZ_PGC_2022	SZ	0.0789	0.0188	4.1914	2.7722e-05	0.00010349	-0.0132	0.0108
GCST90451223	Cholesterol to total lipids ratio in medium VLDL	M_VLDL_C_pct	Relative lipoprotein lipid concentrations	Medium VLDL ratios	TS_PGC_2019	TS	-0.0333	0.0361	-0.9225	0.3563	0.475703	0.0045	0.0095
GCST90451225	Free cholesterol to total lipids ratio in medium VLDL	M_VLDL_FC_pct	Relative lipoprotein lipid concentrations	Medium VLDL ratios	ADHD_PGC_2022	ADHD	-0.2027	0.029	-6.9816	2.9193e-12	3.10643e-11	-0.0139	0.0114
GCST90451225	Free cholesterol to total lipids ratio in medium VLDL	M_VLDL_FC_pct	Relative lipoprotein lipid concentrations	Medium VLDL ratios	AN_PGC_2019	AN	0.1683	0.0351	4.7997	1.5891e-06	7.62401e-06	0.0045	0.0124
GCST90451225	Free cholesterol to total lipids ratio in medium VLDL	M_VLDL_FC_pct	Relative lipoprotein lipid concentrations	Medium VLDL ratios	ASD_PGC_2019	ASD	-0.0675	0.0461	-1.4626	0.1436	0.236484	0.0081	0.0133
GCST90451225	Free cholesterol to total lipids ratio in medium VLDL	M_VLDL_FC_pct	Relative lipoprotein lipid concentrations	Medium VLDL ratios	BIP_PGC_2024	BIP	0.0594	0.0251	2.3682	0.0179	0.0413844	-0.0288	0.0107
GCST90451225	Free cholesterol to total lipids ratio in medium VLDL	M_VLDL_FC_pct	Relative lipoprotein lipid concentrations	Medium VLDL ratios	MDD_PGC_2025	MDD	-0.1528	0.0169	-9.0512	1.4147e-19	4.51616e-18	-0.0172	0.0093
GCST90451225	Free cholesterol to total lipids ratio in medium VLDL	M_VLDL_FC_pct	Relative lipoprotein lipid concentrations	Medium VLDL ratios	OCD_PGC_2018	OCD	0.1368	0.0464	2.9506	0.0032	0.00844068	0.0012	0.0084
GCST90451225	Free cholesterol to total lipids ratio in medium VLDL	M_VLDL_FC_pct	Relative lipoprotein lipid concentrations	Medium VLDL ratios	PD_PGC_2019	PD	-0.0386	0.063	-0.6123	0.5403	0.653081	0.0084	0.0109
GCST90451225	Free cholesterol to total lipids ratio in medium VLDL	M_VLDL_FC_pct	Relative lipoprotein lipid concentrations	Medium VLDL ratios	PTSD_PGC_2024	PTSD	-0.1502	0.0247	-6.0916	1.118e-09	8.11609e-09	-0.0211	0.0083
GCST90451225	Free cholesterol to total lipids ratio in medium VLDL	M_VLDL_FC_pct	Relative lipoprotein lipid concentrations	Medium VLDL ratios	SZ_PGC_2022	SZ	0.0679	0.0182	3.7218	0.0002	0.000643411	-0.0116	0.0102
GCST90451225	Free cholesterol to total lipids ratio in medium VLDL	M_VLDL_FC_pct	Relative lipoprotein lipid concentrations	Medium VLDL ratios	TS_PGC_2019	TS	-0.0176	0.0351	-0.4998	0.6172	0.718171	0.0008	0.0091
GCST90451228	Phospholipids to total lipids ratio in medium VLDL	M_VLDL_PL_pct	Relative lipoprotein lipid concentrations	Medium VLDL ratios	ADHD_PGC_2022	ADHD	-0.1682	0.0296	-5.6794	1.3518e-08	8.58669e-08	-0.0115	0.011
GCST90451228	Phospholipids to total lipids ratio in medium VLDL	M_VLDL_PL_pct	Relative lipoprotein lipid concentrations	Medium VLDL ratios	AN_PGC_2019	AN	0.1533	0.0344	4.4544	8.4121e-06	3.56227e-05	0.0007	0.0115
GCST90451228	Phospholipids to total lipids ratio in medium VLDL	M_VLDL_PL_pct	Relative lipoprotein lipid concentrations	Medium VLDL ratios	ASD_PGC_2019	ASD	-0.0597	0.048	-1.2443	0.2134	0.3201	0.009	0.0129
GCST90451228	Phospholipids to total lipids ratio in medium VLDL	M_VLDL_PL_pct	Relative lipoprotein lipid concentrations	Medium VLDL ratios	BIP_PGC_2024	BIP	0.0516	0.0279	1.846	0.0649	0.127748	-0.024	0.01
GCST90451228	Phospholipids to total lipids ratio in medium VLDL	M_VLDL_PL_pct	Relative lipoprotein lipid concentrations	Medium VLDL ratios	MDD_PGC_2025	MDD	-0.1387	0.0171	-8.1084	5.1311e-16	8.93457e-15	-0.0105	0.0086
GCST90451228	Phospholipids to total lipids ratio in medium VLDL	M_VLDL_PL_pct	Relative lipoprotein lipid concentrations	Medium VLDL ratios	OCD_PGC_2018	OCD	0.1111	0.0475	2.3394	0.0193	0.0442922	0.0008	0.0081
GCST90451228	Phospholipids to total lipids ratio in medium VLDL	M_VLDL_PL_pct	Relative lipoprotein lipid concentrations	Medium VLDL ratios	PD_PGC_2019	PD	-0.0408	0.0656	-0.6223	0.5338	0.647352	0.008	0.0108
GCST90451228	Phospholipids to total lipids ratio in medium VLDL	M_VLDL_PL_pct	Relative lipoprotein lipid concentrations	Medium VLDL ratios	PTSD_PGC_2024	PTSD	-0.1299	0.0246	-5.2832	1.2692e-07	6.9305e-07	-0.0152	0.008
GCST90451228	Phospholipids to total lipids ratio in medium VLDL	M_VLDL_PL_pct	Relative lipoprotein lipid concentrations	Medium VLDL ratios	SZ_PGC_2022	SZ	0.0574	0.0197	2.918	0.0035	0.00915441	-0.0094	0.0099
GCST90451228	Phospholipids to total lipids ratio in medium VLDL	M_VLDL_PL_pct	Relative lipoprotein lipid concentrations	Medium VLDL ratios	TS_PGC_2019	TS	0.001	0.0353	0.0292	0.9767	0.983927	-0.0029	0.0084
GCST90451231	Triglycerides to total lipids ratio in medium VLDL	M_VLDL_TG_pct	Relative lipoprotein lipid concentrations	Medium VLDL ratios	ADHD_PGC_2022	ADHD	0.2157	0.03	7.1966	6.174e-13	7.25154e-12	0.0147	0.0116
GCST90451231	Triglycerides to total lipids ratio in medium VLDL	M_VLDL_TG_pct	Relative lipoprotein lipid concentrations	Medium VLDL ratios	AN_PGC_2019	AN	-0.181	0.0357	-5.0668	4.0465e-07	2.11676e-06	-0.0069	0.0124
GCST90451231	Triglycerides to total lipids ratio in medium VLDL	M_VLDL_TG_pct	Relative lipoprotein lipid concentrations	Medium VLDL ratios	ASD_PGC_2019	ASD	0.0689	0.0462	1.489	0.1365	0.227958	-0.0084	0.0136
GCST90451231	Triglycerides to total lipids ratio in medium VLDL	M_VLDL_TG_pct	Relative lipoprotein lipid concentrations	Medium VLDL ratios	BIP_PGC_2024	BIP	-0.0574	0.0251	-2.281	0.0225	0.0506098	0.0282	0.0108
GCST90451231	Triglycerides to total lipids ratio in medium VLDL	M_VLDL_TG_pct	Relative lipoprotein lipid concentrations	Medium VLDL ratios	MDD_PGC_2025	MDD	0.163	0.0172	9.4926	2.2541e-21	1.16931e-19	0.0186	0.0096
GCST90451231	Triglycerides to total lipids ratio in medium VLDL	M_VLDL_TG_pct	Relative lipoprotein lipid concentrations	Medium VLDL ratios	OCD_PGC_2018	OCD	-0.1455	0.0453	-3.2097	0.0013	0.00373356	-0.0021	0.0085
GCST90451231	Triglycerides to total lipids ratio in medium VLDL	M_VLDL_TG_pct	Relative lipoprotein lipid concentrations	Medium VLDL ratios	PD_PGC_2019	PD	0.0371	0.0625	0.5932	0.553	0.66328	-0.008	0.0111
GCST90451231	Triglycerides to total lipids ratio in medium VLDL	M_VLDL_TG_pct	Relative lipoprotein lipid concentrations	Medium VLDL ratios	PTSD_PGC_2024	PTSD	0.1604	0.025	6.4134	1.4229e-10	1.13196e-09	0.0233	0.0088
GCST90451231	Triglycerides to total lipids ratio in medium VLDL	M_VLDL_TG_pct	Relative lipoprotein lipid concentrations	Medium VLDL ratios	SZ_PGC_2022	SZ	-0.0752	0.0183	-4.107	4.0079e-05	0.000145053	0.0133	0.0105
GCST90451231	Triglycerides to total lipids ratio in medium VLDL	M_VLDL_TG_pct	Relative lipoprotein lipid concentrations	Medium VLDL ratios	TS_PGC_2019	TS	0.0244	0.0352	0.6935	0.488	0.603936	-0.0024	0.0093
GCST90451106	Acetate	Acetate	Ketone bodies	NA	ADHD_PGC_2022	ADHD	-0.1626	0.0367	-4.4344	9.2331e-06	3.87044e-05	-0.0114	0.0068
GCST90451106	Acetate	Acetate	Ketone bodies	NA	AN_PGC_2019	AN	0.1749	0.0501	3.4891	0.0005	0.00152387	0.0055	0.0076
GCST90451106	Acetate	Acetate	Ketone bodies	NA	ASD_PGC_2019	ASD	0.1042	0.0383	2.7239	0.0065	0.0162012	-0.0023	0.0063
GCST90451106	Acetate	Acetate	Ketone bodies	NA	BIP_PGC_2024	BIP	0.0395	0.0304	1.3017	0.193	0.296465	0.0093	0.0071
GCST90451106	Acetate	Acetate	Ketone bodies	NA	MDD_PGC_2025	MDD	-0.1143	0.0247	-4.6185	3.8655e-06	1.7157e-05	-0.0016	0.0068
GCST90451106	Acetate	Acetate	Ketone bodies	NA	OCD_PGC_2018	OCD	0.1817	0.0597	3.0425	0.0023	0.00623856	-0.0022	0.0054
GCST90451106	Acetate	Acetate	Ketone bodies	NA	PD_PGC_2019	PD	-0.0596	0.069	-0.8648	0.3871	0.507305	0.0075	0.0073
GCST90451106	Acetate	Acetate	Ketone bodies	NA	PTSD_PGC_2024	PTSD	-0.1321	0.0301	-4.3844	1.1629e-05	4.77038e-05	-0.0094	0.0063
GCST90451106	Acetate	Acetate	Ketone bodies	NA	SZ_PGC_2022	SZ	0.0758	0.0242	3.1357	0.0017	0.00472961	-0.0011	0.007
GCST90451106	Acetate	Acetate	Ketone bodies	NA	TS_PGC_2019	TS	-0.0059	0.0474	-0.1241	0.9013	0.930832	-0.0026	0.0063
GCST90451107	Acetoacetate	Acetoacetate	Ketone bodies	NA	ADHD_PGC_2022	ADHD	0.0833	0.0374	2.2262	0.026	0.0574445	0.0079	0.0065
GCST90451107	Acetoacetate	Acetoacetate	Ketone bodies	NA	AN_PGC_2019	AN	-0.056	0.0438	-1.2804	0.2004	0.30557	0.0121	0.0077
GCST90451107	Acetoacetate	Acetoacetate	Ketone bodies	NA	ASD_PGC_2019	ASD	0.0429	0.0463	0.9251	0.3549	0.474598	-0.0016	0.0065
GCST90451107	Acetoacetate	Acetoacetate	Ketone bodies	NA	BIP_PGC_2024	BIP	0.0889	0.0286	3.1049	0.0019	0.00523341	0.0057	0.0065
GCST90451107	Acetoacetate	Acetoacetate	Ketone bodies	NA	MDD_PGC_2025	MDD	0.1226	0.023	5.3383	9.3831e-08	5.26214e-07	0.0049	0.007
GCST90451107	Acetoacetate	Acetoacetate	Ketone bodies	NA	OCD_PGC_2018	OCD	-0.003	0.0601	-0.0498	0.9603	0.97459	-0.0039	0.0058
GCST90451107	Acetoacetate	Acetoacetate	Ketone bodies	NA	PD_PGC_2019	PD	-0.0713	0.0647	-1.1024	0.2703	0.38394	0.0007	0.007
GCST90451107	Acetoacetate	Acetoacetate	Ketone bodies	NA	PTSD_PGC_2024	PTSD	0.1079	0.033	3.2759	0.0011	0.00319603	0.0039	0.0064
GCST90451107	Acetoacetate	Acetoacetate	Ketone bodies	NA	SZ_PGC_2022	SZ	0.103	0.0259	3.971	7.1575e-05	0.000250311	-0.0001	0.0066
GCST90451107	Acetoacetate	Acetoacetate	Ketone bodies	NA	TS_PGC_2019	TS	0.0481	0.0541	0.8902	0.3733	0.492329	-0.0074	0.0059
GCST90451108	Acetone	Acetone	Ketone bodies	NA	ADHD_PGC_2022	ADHD	-0.0793	0.0311	-2.5502	0.0108	0.0258826	-0.003	0.0075
GCST90451108	Acetone	Acetone	Ketone bodies	NA	AN_PGC_2019	AN	0.0901	0.0535	1.6832	0.0923	0.169739	0.0074	0.0086
GCST90451108	Acetone	Acetone	Ketone bodies	NA	ASD_PGC_2019	ASD	-0.03	0.0428	-0.7013	0.4831	0.599311	0.0058	0.0072
GCST90451108	Acetone	Acetone	Ketone bodies	NA	BIP_PGC_2024	BIP	0.0906	0.0274	3.3091	0.0009	0.00265207	-0.0028	0.0066
GCST90451108	Acetone	Acetone	Ketone bodies	NA	MDD_PGC_2025	MDD	-0.0053	0.0236	-0.2263	0.821	0.875499	0.0007	0.0073
GCST90451108	Acetone	Acetone	Ketone bodies	NA	OCD_PGC_2018	OCD	0.0535	0.0539	0.9917	0.3213	0.440549	0.0009	0.0057
GCST90451108	Acetone	Acetone	Ketone bodies	NA	PD_PGC_2019	PD	-0.0212	0.0581	-0.3647	0.7153	0.793362	-0.0015	0.0067
GCST90451108	Acetone	Acetone	Ketone bodies	NA	PTSD_PGC_2024	PTSD	-0.0106	0.0242	-0.4361	0.6628	0.750852	-0.0021	0.0061
GCST90451108	Acetone	Acetone	Ketone bodies	NA	SZ_PGC_2022	SZ	0.1187	0.025	4.7521	2.0132e-06	9.38739e-06	-0.0055	0.0075
GCST90451108	Acetone	Acetone	Ketone bodies	NA	TS_PGC_2019	TS	0.004	0.0506	0.08	0.9362	0.958133	-0.0089	0.0061
GCST90451109	Alanine	Ala	Amino acids	NA	ADHD_PGC_2022	ADHD	0.0121	0.023	0.5233	0.6007	0.706107	0.002	0.0079
GCST90451109	Alanine	Ala	Amino acids	NA	AN_PGC_2019	AN	-0.0541	0.0293	-1.8483	0.0646	0.127359	-0.0032	0.0087
GCST90451109	Alanine	Ala	Amino acids	NA	ASD_PGC_2019	ASD	0.0541	0.0342	1.58	0.1141	0.199515	-0.0034	0.0087
GCST90451109	Alanine	Ala	Amino acids	NA	BIP_PGC_2024	BIP	0.0122	0.0221	0.5488	0.5832	0.691179	-0.0141	0.0083
GCST90451109	Alanine	Ala	Amino acids	NA	MDD_PGC_2025	MDD	0.0299	0.0169	1.772	0.0764	0.145552	-0.0052	0.0081
GCST90451109	Alanine	Ala	Amino acids	NA	OCD_PGC_2018	OCD	-0.0894	0.0412	-2.1704	0.03	0.0649565	0.0119	0.0064
GCST90451109	Alanine	Ala	Amino acids	NA	PD_PGC_2019	PD	-0.0176	0.0605	-0.2913	0.7708	0.837022	0.0064	0.0094
GCST90451109	Alanine	Ala	Amino acids	NA	PTSD_PGC_2024	PTSD	-0.0041	0.02	-0.206	0.8368	0.886275	0.0069	0.0072
GCST90451109	Alanine	Ala	Amino acids	NA	SZ_PGC_2022	SZ	-0.1038	0.0178	-5.8468	5.0114e-09	3.38168e-08	0.0073	0.0082
GCST90451109	Alanine	Ala	Amino acids	NA	TS_PGC_2019	TS	-0.0457	0.0367	-1.245	0.2131	0.319993	0.0044	0.0072
GCST90451110	Albumin	Albumin	Fluid balance	NA	ADHD_PGC_2022	ADHD	-0.1547	0.0244	-6.3319	2.4215e-10	1.87253e-09	0.0065	0.0077
GCST90451110	Albumin	Albumin	Fluid balance	NA	AN_PGC_2019	AN	0.0814	0.0324	2.5115	0.012	0.0285933	0.0018	0.0099
GCST90451110	Albumin	Albumin	Fluid balance	NA	ASD_PGC_2019	ASD	-0.0496	0.0364	-1.3635	0.1727	0.272339	-0.0005	0.0093
GCST90451110	Albumin	Albumin	Fluid balance	NA	BIP_PGC_2024	BIP	0.0083	0.0221	0.377	0.7062	0.787478	0.0038	0.0083
GCST90451110	Albumin	Albumin	Fluid balance	NA	MDD_PGC_2025	MDD	-0.0679	0.0173	-3.9185	8.9103e-05	0.000306813	-0.0042	0.009
GCST90451110	Albumin	Albumin	Fluid balance	NA	OCD_PGC_2018	OCD	0.1236	0.0439	2.8159	0.0049	0.0125138	0.0045	0.007
GCST90451110	Albumin	Albumin	Fluid balance	NA	PD_PGC_2019	PD	0.0679	0.0654	1.0384	0.2991	0.415834	-0.0067	0.0093
GCST90451110	Albumin	Albumin	Fluid balance	NA	PTSD_PGC_2024	PTSD	-0.0906	0.0208	-4.3488	1.3686e-05	5.5232e-05	-0.0023	0.0072
GCST90451110	Albumin	Albumin	Fluid balance	NA	SZ_PGC_2022	SZ	0.0048	0.0218	0.2199	0.826	0.878198	0.0138	0.0094
GCST90451110	Albumin	Albumin	Fluid balance	NA	TS_PGC_2019	TS	-0.0046	0.0392	-0.1171	0.9068	0.934575	0.0012	0.0068
GCST90451111	Apolipoprotein A1	ApoA1	Apolipoproteins	NA	ADHD_PGC_2022	ADHD	-0.1635	0.0276	-5.9337	2.962e-09	2.0374e-08	0.0169	0.0106
GCST90451111	Apolipoprotein A1	ApoA1	Apolipoproteins	NA	AN_PGC_2019	AN	0.1765	0.0303	5.8232	5.7725e-09	3.87427e-08	-0.0031	0.0102
GCST90451111	Apolipoprotein A1	ApoA1	Apolipoproteins	NA	ASD_PGC_2019	ASD	-0.022	0.035	-0.6283	0.5298	0.644142	-0.012	0.0101
GCST90451111	Apolipoprotein A1	ApoA1	Apolipoproteins	NA	BIP_PGC_2024	BIP	0.0358	0.0247	1.448	0.1476	0.241005	0.001	0.0105
GCST90451111	Apolipoprotein A1	ApoA1	Apolipoproteins	NA	MDD_PGC_2025	MDD	-0.0677	0.018	-3.7568	0.0002	0.000643411	-0.0198	0.0098
GCST90451111	Apolipoprotein A1	ApoA1	Apolipoproteins	NA	OCD_PGC_2018	OCD	0.1744	0.0432	4.0374	5.4037e-05	0.000192217	-0.0061	0.008
GCST90451111	Apolipoprotein A1	ApoA1	Apolipoproteins	NA	PD_PGC_2019	PD	-0.0495	0.0517	-0.9571	0.3385	0.458827	0.0037	0.0099
GCST90451111	Apolipoprotein A1	ApoA1	Apolipoproteins	NA	PTSD_PGC_2024	PTSD	-0.0761	0.0224	-3.3944	0.0007	0.00209244	-0.0136	0.0096
GCST90451111	Apolipoprotein A1	ApoA1	Apolipoproteins	NA	SZ_PGC_2022	SZ	0.0388	0.0191	2.035	0.0418	0.0876849	0.002	0.0098
GCST90451111	Apolipoprotein A1	ApoA1	Apolipoproteins	NA	TS_PGC_2019	TS	-0.0024	0.0329	-0.0735	0.9414	0.960516	-0.0046	0.0075
GCST90451112	Ratio of apolipoprotein B to apolipoprotein A1	ApoB_by_ApoA1	Apolipoproteins	NA	ADHD_PGC_2022	ADHD	0.1487	0.0279	5.3342	9.5942e-08	5.3564e-07	-0.0129	0.0093
GCST90451112	Ratio of apolipoprotein B to apolipoprotein A1	ApoB_by_ApoA1	Apolipoproteins	NA	AN_PGC_2019	AN	-0.15	0.0373	-4.0258	5.6782e-05	0.00020112	-0.0121	0.0109
GCST90451112	Ratio of apolipoprotein B to apolipoprotein A1	ApoB_by_ApoA1	Apolipoproteins	NA	ASD_PGC_2019	ASD	0.0327	0.0342	0.9575	0.3383	0.458827	0.0006	0.0089
GCST90451112	Ratio of apolipoprotein B to apolipoprotein A1	ApoB_by_ApoA1	Apolipoproteins	NA	BIP_PGC_2024	BIP	-0.0124	0.0247	-0.5028	0.6151	0.717713	-0.0075	0.0092
GCST90451112	Ratio of apolipoprotein B to apolipoprotein A1	ApoB_by_ApoA1	Apolipoproteins	NA	MDD_PGC_2025	MDD	0.0497	0.0174	2.8612	0.0042	0.0108037	0.014	0.0089
GCST90451112	Ratio of apolipoprotein B to apolipoprotein A1	ApoB_by_ApoA1	Apolipoproteins	NA	OCD_PGC_2018	OCD	-0.1792	0.049	-3.6553	0.0003	0.000944374	0.006	0.0079
GCST90451112	Ratio of apolipoprotein B to apolipoprotein A1	ApoB_by_ApoA1	Apolipoproteins	NA	PD_PGC_2019	PD	0.009	0.0553	0.1623	0.8711	0.909069	0.0032	0.0091
GCST90451112	Ratio of apolipoprotein B to apolipoprotein A1	ApoB_by_ApoA1	Apolipoproteins	NA	PTSD_PGC_2024	PTSD	0.0567	0.0216	2.6251	0.0087	0.021073	0.0111	0.0092
GCST90451112	Ratio of apolipoprotein B to apolipoprotein A1	ApoB_by_ApoA1	Apolipoproteins	NA	SZ_PGC_2022	SZ	-0.0343	0.0212	-1.6182	0.1056	0.18894	0.0003	0.0105
GCST90451112	Ratio of apolipoprotein B to apolipoprotein A1	ApoB_by_ApoA1	Apolipoproteins	NA	TS_PGC_2019	TS	0.0484	0.0376	1.2856	0.1986	0.303688	-0.005	0.0081
GCST90451113	Apolipoprotein B	ApoB	Apolipoproteins	NA	ADHD_PGC_2022	ADHD	0.0586	0.0245	2.3895	0.0169	0.0392547	-0.0032	0.0084
GCST90451113	Apolipoprotein B	ApoB	Apolipoproteins	NA	AN_PGC_2019	AN	-0.0548	0.0366	-1.4988	0.1339	0.22467	-0.0134	0.011
GCST90451113	Apolipoprotein B	ApoB	Apolipoproteins	NA	ASD_PGC_2019	ASD	0.0146	0.0304	0.4798	0.6314	0.729784	-0.0046	0.008
GCST90451113	Apolipoprotein B	ApoB	Apolipoproteins	NA	BIP_PGC_2024	BIP	0.0159	0.0246	0.6468	0.5177	0.634074	-0.0085	0.0088
GCST90451113	Apolipoprotein B	ApoB	Apolipoproteins	NA	MDD_PGC_2025	MDD	0.0129	0.0158	0.8159	0.4145	0.534492	0.0049	0.0085
GCST90451113	Apolipoprotein B	ApoB	Apolipoproteins	NA	OCD_PGC_2018	OCD	-0.0854	0.0465	-1.8343	0.0666	0.130373	0.0014	0.0074
GCST90451113	Apolipoprotein B	ApoB	Apolipoproteins	NA	PD_PGC_2019	PD	-0.027	0.0611	-0.4427	0.658	0.747909	0.0073	0.0089
GCST90451113	Apolipoprotein B	ApoB	Apolipoproteins	NA	PTSD_PGC_2024	PTSD	0.019	0.0199	0.9582	0.338	0.458827	0.0017	0.0077
GCST90451113	Apolipoprotein B	ApoB	Apolipoproteins	NA	SZ_PGC_2022	SZ	-0.0127	0.0186	-0.6825	0.4949	0.609748	0.0014	0.0094
GCST90451113	Apolipoprotein B	ApoB	Apolipoproteins	NA	TS_PGC_2019	TS	0.057	0.0365	1.5613	0.1185	0.204906	-0.0076	0.0076
GCST90451114	3-Hydroxybutyrate	bOHbutyrate	Ketone bodies	NA	ADHD_PGC_2022	ADHD	0.0325	0.0404	0.8045	0.4211	0.539372	0.0029	0.0082
GCST90451114	3-Hydroxybutyrate	bOHbutyrate	Ketone bodies	NA	AN_PGC_2019	AN	-0.0649	0.0381	-1.7038	0.0884	0.163533	0.0152	0.0082
GCST90451114	3-Hydroxybutyrate	bOHbutyrate	Ketone bodies	NA	ASD_PGC_2019	ASD	0.0632	0.0843	0.7495	0.4536	0.5704	-0.0112	0.0135
GCST90451114	3-Hydroxybutyrate	bOHbutyrate	Ketone bodies	NA	BIP_PGC_2024	BIP	-0.0261	0.0353	-0.7384	0.4602	0.576783	0.0085	0.009
GCST90451114	3-Hydroxybutyrate	bOHbutyrate	Ketone bodies	NA	MDD_PGC_2025	MDD	0.0994	0.0204	4.879	1.0662e-06	5.21579e-06	-0.0052	0.0076
GCST90451114	3-Hydroxybutyrate	bOHbutyrate	Ketone bodies	NA	OCD_PGC_2018	OCD	-0.1127	0.0548	-2.057	0.0397	0.0838448	0.0028	0.0066
GCST90451114	3-Hydroxybutyrate	bOHbutyrate	Ketone bodies	NA	PD_PGC_2019	PD	0.0657	0.0652	1.0075	0.3137	0.432271	-0.0073	0.007
GCST90451114	3-Hydroxybutyrate	bOHbutyrate	Ketone bodies	NA	PTSD_PGC_2024	PTSD	0.0742	0.0326	2.2794	0.0226	0.0507888	0.0041	0.0071
GCST90451114	3-Hydroxybutyrate	bOHbutyrate	Ketone bodies	NA	SZ_PGC_2022	SZ	0.0465	0.0263	1.7672	0.0772	0.146851	0.0028	0.0083
GCST90451114	3-Hydroxybutyrate	bOHbutyrate	Ketone bodies	NA	TS_PGC_2019	TS	-0.0534	0.0477	-1.1212	0.2622	0.375002	0.0006	0.0062
GCST90451115	Total cholines	Cholines	Other lipids	NA	ADHD_PGC_2022	ADHD	-0.0607	0.023	-2.6444	0.0082	0.0199589	0.0146	0.0098
GCST90451115	Total cholines	Cholines	Other lipids	NA	AN_PGC_2019	AN	0.0741	0.028	2.6464	0.0081	0.0197735	-0.0057	0.0102
GCST90451115	Total cholines	Cholines	Other lipids	NA	ASD_PGC_2019	ASD	0.0038	0.034	0.1124	0.9105	0.937224	-0.0127	0.0093
GCST90451115	Total cholines	Cholines	Other lipids	NA	BIP_PGC_2024	BIP	0.0487	0.0248	1.9592	0.0501	0.103184	-0.0059	0.01
GCST90451115	Total cholines	Cholines	Other lipids	NA	MDD_PGC_2025	MDD	-0.0049	0.0159	-0.3095	0.7569	0.824554	-0.013	0.0092
GCST90451115	Total cholines	Cholines	Other lipids	NA	OCD_PGC_2018	OCD	0.0942	0.0408	2.3098	0.0209	0.0474827	-0.008	0.0069
GCST90451115	Total cholines	Cholines	Other lipids	NA	PD_PGC_2019	PD	-0.0481	0.0571	-0.8416	0.4	0.519833	0.0076	0.0093
GCST90451115	Total cholines	Cholines	Other lipids	NA	PTSD_PGC_2024	PTSD	-0.0098	0.0209	-0.4699	0.6385	0.735708	-0.0068	0.0079
GCST90451115	Total cholines	Cholines	Other lipids	NA	SZ_PGC_2022	SZ	0.0085	0.017	0.5016	0.616	0.71809	0.01	0.0088
GCST90451115	Total cholines	Cholines	Other lipids	NA	TS_PGC_2019	TS	0.0386	0.0316	1.2197	0.2226	0.331504	-0.0065	0.0066
GCST90451116	Citrate	Citrate	Glycolysis related metabolites	NA	ADHD_PGC_2022	ADHD	-0.121	0.0284	-4.2627	2.0199e-05	7.82201e-05	-0.009	0.0085
GCST90451116	Citrate	Citrate	Glycolysis related metabolites	NA	AN_PGC_2019	AN	0.0837	0.0309	2.7092	0.0067	0.016683	-0.0089	0.0093
GCST90451116	Citrate	Citrate	Glycolysis related metabolites	NA	ASD_PGC_2019	ASD	0.0945	0.0459	2.0591	0.0395	0.0834932	-0.0217	0.0105
GCST90451116	Citrate	Citrate	Glycolysis related metabolites	NA	BIP_PGC_2024	BIP	-0.0825	0.026	-3.1702	0.0015	0.00421558	0.0056	0.0083
GCST90451116	Citrate	Citrate	Glycolysis related metabolites	NA	MDD_PGC_2025	MDD	-0.0982	0.0199	-4.9256	8.4121e-07	4.16424e-06	-0.0121	0.0088
GCST90451116	Citrate	Citrate	Glycolysis related metabolites	NA	OCD_PGC_2018	OCD	-0.0534	0.046	-1.16	0.246	0.356335	0.0199	0.0068
GCST90451116	Citrate	Citrate	Glycolysis related metabolites	NA	PD_PGC_2019	PD	0.0005	0.0599	0.0088	0.993	0.994198	-0.0073	0.0083
GCST90451116	Citrate	Citrate	Glycolysis related metabolites	NA	PTSD_PGC_2024	PTSD	-0.1126	0.0233	-4.8404	1.2957e-06	6.27683e-06	-0.0015	0.0068
GCST90451116	Citrate	Citrate	Glycolysis related metabolites	NA	SZ_PGC_2022	SZ	-0.0424	0.0223	-1.9027	0.0571	0.115032	-0.0059	0.0099
GCST90451116	Citrate	Citrate	Glycolysis related metabolites	NA	TS_PGC_2019	TS	-0.082	0.0395	-2.0739	0.0381	0.0808772	0.0022	0.0071
GCST90451117	Clinical LDL cholesterol	Clinical_LDL_C	Cholesterol	NA	ADHD_PGC_2022	ADHD	-0.0158	0.0243	-0.6496	0.516	0.632614	-0.0029	0.0084
GCST90451117	Clinical LDL cholesterol	Clinical_LDL_C	Cholesterol	NA	AN_PGC_2019	AN	0.0075	0.033	0.2267	0.8206	0.875447	-0.0157	0.0101
GCST90451117	Clinical LDL cholesterol	Clinical_LDL_C	Cholesterol	NA	ASD_PGC_2019	ASD	-0.0195	0.0335	-0.5831	0.5598	0.66918	-0.0058	0.0084
GCST90451117	Clinical LDL cholesterol	Clinical_LDL_C	Cholesterol	NA	BIP_PGC_2024	BIP	0.023	0.0276	0.831	0.406	0.525164	-0.0127	0.0087
GCST90451117	Clinical LDL cholesterol	Clinical_LDL_C	Cholesterol	NA	MDD_PGC_2025	MDD	-0.0376	0.0173	-2.1719	0.0299	0.0647963	-0.0021	0.008
GCST90451117	Clinical LDL cholesterol	Clinical_LDL_C	Cholesterol	NA	OCD_PGC_2018	OCD	-0.0389	0.0501	-0.7755	0.438	0.557007	0.0033	0.0071
GCST90451117	Clinical LDL cholesterol	Clinical_LDL_C	Cholesterol	NA	PD_PGC_2019	PD	-0.0301	0.0675	-0.4454	0.656	0.747456	0.0052	0.009
GCST90451117	Clinical LDL cholesterol	Clinical_LDL_C	Cholesterol	NA	PTSD_PGC_2024	PTSD	-0.0187	0.0217	-0.8618	0.3888	0.508462	-0.0064	0.007
GCST90451117	Clinical LDL cholesterol	Clinical_LDL_C	Cholesterol	NA	SZ_PGC_2022	SZ	0.0004	0.0184	0.0238	0.981	0.986249	-0.0033	0.0087
GCST90451117	Clinical LDL cholesterol	Clinical_LDL_C	Cholesterol	NA	TS_PGC_2019	TS	0.0588	0.0384	1.5316	0.1256	0.213332	-0.0077	0.0076
GCST90451118	Creatinine	Creatinine	Fluid balance	NA	ADHD_PGC_2022	ADHD	0.0741	0.0244	3.0385	0.0024	0.00646054	0.0018	0.0098
GCST90451118	Creatinine	Creatinine	Fluid balance	NA	AN_PGC_2019	AN	-0.1057	0.0306	-3.4542	0.0006	0.00181531	-0.0103	0.0103
GCST90451118	Creatinine	Creatinine	Fluid balance	NA	ASD_PGC_2019	ASD	0.0348	0.0481	0.7241	0.469	0.585662	-0.0144	0.0128
GCST90451118	Creatinine	Creatinine	Fluid balance	NA	BIP_PGC_2024	BIP	-0.0954	0.0234	-4.0822	4.4605e-05	0.000160269	0.0149	0.0103
GCST90451118	Creatinine	Creatinine	Fluid balance	NA	MDD_PGC_2025	MDD	0.0165	0.0161	1.0254	0.3052	0.422898	0.014	0.0088
GCST90451118	Creatinine	Creatinine	Fluid balance	NA	OCD_PGC_2018	OCD	-0.0153	0.045	-0.3404	0.7336	0.805873	-0.0017	0.0086
GCST90451118	Creatinine	Creatinine	Fluid balance	NA	PD_PGC_2019	PD	-0.0004	0.0544	-0.0077	0.9938	0.994599	-0.0091	0.0098
GCST90451118	Creatinine	Creatinine	Fluid balance	NA	PTSD_PGC_2024	PTSD	-0.0038	0.0197	-0.1932	0.8468	0.891662	0.0195	0.0086
GCST90451118	Creatinine	Creatinine	Fluid balance	NA	SZ_PGC_2022	SZ	-0.0827	0.019	-4.3545	1.3335e-05	5.39028e-05	0.0213	0.0106
GCST90451118	Creatinine	Creatinine	Fluid balance	NA	TS_PGC_2019	TS	0.0357	0.0365	0.9794	0.3274	0.447926	-0.0017	0.0071
GCST90451120	Docosahexaenoic acid	DHA	Fatty acids	NA	ADHD_PGC_2022	ADHD	-0.2123	0.0225	-9.4351	3.9067e-21	1.90739e-19	-0.0053	0.009
GCST90451120	Docosahexaenoic acid	DHA	Fatty acids	NA	AN_PGC_2019	AN	0.1414	0.0299	4.726	2.2895e-06	1.05376e-05	-0.0042	0.0096
GCST90451120	Docosahexaenoic acid	DHA	Fatty acids	NA	ASD_PGC_2019	ASD	-0.05	0.0315	-1.5876	0.1124	0.19741	-0.0072	0.0099
GCST90451120	Docosahexaenoic acid	DHA	Fatty acids	NA	BIP_PGC_2024	BIP	0.1198	0.0236	5.0711	3.9544e-07	2.07294e-06	-0.014	0.0093
GCST90451120	Docosahexaenoic acid	DHA	Fatty acids	NA	MDD_PGC_2025	MDD	-0.1055	0.0173	-6.0925	1.1116e-09	8.09323e-09	-0.0148	0.0092
GCST90451120	Docosahexaenoic acid	DHA	Fatty acids	NA	OCD_PGC_2018	OCD	0.2312	0.0446	5.1814	2.2019e-07	1.17403e-06	-0.0051	0.0069
GCST90451120	Docosahexaenoic acid	DHA	Fatty acids	NA	PD_PGC_2019	PD	-0.0507	0.0569	-0.8915	0.3727	0.491798	0.0059	0.0089
GCST90451120	Docosahexaenoic acid	DHA	Fatty acids	NA	PTSD_PGC_2024	PTSD	-0.1584	0.0219	-7.2355	4.6372e-13	5.57808e-12	-0.0073	0.0073
GCST90451120	Docosahexaenoic acid	DHA	Fatty acids	NA	SZ_PGC_2022	SZ	0.0835	0.0214	3.898	9.7005e-05	0.00032893	-0.0039	0.0108
GCST90451120	Docosahexaenoic acid	DHA	Fatty acids	NA	TS_PGC_2019	TS	-0.028	0.0346	-0.8095	0.4182	0.537316	0.005	0.0065
GCST90451121	Glutamine	Gln	Amino acids	NA	ADHD_PGC_2022	ADHD	-0.0547	0.0231	-2.3669	0.0179	0.0413844	-0.0002	0.008
GCST90451121	Glutamine	Gln	Amino acids	NA	AN_PGC_2019	AN	0.117	0.0364	3.2118	0.0013	0.00373356	0.0035	0.0106
GCST90451121	Glutamine	Gln	Amino acids	NA	ASD_PGC_2019	ASD	-0.0498	0.0318	-1.5653	0.1175	0.203743	0.0085	0.0088
GCST90451121	Glutamine	Gln	Amino acids	NA	BIP_PGC_2024	BIP	0.0055	0.0226	0.2441	0.8071	0.865495	-0.0073	0.0089
GCST90451121	Glutamine	Gln	Amino acids	NA	MDD_PGC_2025	MDD	-0.0646	0.0167	-3.8739	0.0001	0.00032893	-0.0049	0.0087
GCST90451121	Glutamine	Gln	Amino acids	NA	OCD_PGC_2018	OCD	0.0962	0.0406	2.3686	0.0179	0.0413844	0.0062	0.0065
GCST90451121	Glutamine	Gln	Amino acids	NA	PD_PGC_2019	PD	0.0011	0.0544	0.0198	0.9842	0.987576	0.0021	0.0087
GCST90451121	Glutamine	Gln	Amino acids	NA	PTSD_PGC_2024	PTSD	-0.0854	0.0192	-4.436	9.1652e-06	3.84846e-05	0.003	0.0074
GCST90451121	Glutamine	Gln	Amino acids	NA	SZ_PGC_2022	SZ	0.0227	0.0182	1.2463	0.2127	0.319821	0.0069	0.0093
GCST90451121	Glutamine	Gln	Amino acids	NA	TS_PGC_2019	TS	0.0929	0.0339	2.7422	0.0061	0.0152807	-0.0154	0.0068
GCST90451122	Glucose	Glucose	Glycolysis related metabolites	NA	ADHD_PGC_2022	ADHD	0.1135	0.0243	4.6704	3.0062e-06	1.35361e-05	-0.0057	0.0069
GCST90451122	Glucose	Glucose	Glycolysis related metabolites	NA	AN_PGC_2019	AN	-0.1105	0.0362	-3.0543	0.0023	0.00623856	0.0134	0.0079
GCST90451122	Glucose	Glucose	Glycolysis related metabolites	NA	ASD_PGC_2019	ASD	0.1166	0.0367	3.1739	0.0015	0.00421558	-0.0159	0.0074
GCST90451122	Glucose	Glucose	Glycolysis related metabolites	NA	BIP_PGC_2024	BIP	-0.0205	0.0226	-0.908	0.3639	0.483775	0.0002	0.0073
GCST90451122	Glucose	Glucose	Glycolysis related metabolites	NA	MDD_PGC_2025	MDD	0.0758	0.0191	3.9703	7.1772e-05	0.000250648	0.001	0.0069
GCST90451122	Glucose	Glucose	Glycolysis related metabolites	NA	OCD_PGC_2018	OCD	-0.0306	0.0572	-0.5341	0.5933	0.699819	0.0003	0.0064
GCST90451122	Glucose	Glucose	Glycolysis related metabolites	NA	PD_PGC_2019	PD	0.0185	0.0597	0.3094	0.757	0.824554	0.0007	0.0072
GCST90451122	Glucose	Glucose	Glycolysis related metabolites	NA	PTSD_PGC_2024	PTSD	0.0715	0.0231	3.101	0.0019	0.00523341	-0.0018	0.0061
GCST90451122	Glucose	Glucose	Glycolysis related metabolites	NA	SZ_PGC_2022	SZ	-0.0363	0.0232	-1.5677	0.1169	0.202844	0.0046	0.0082
GCST90451122	Glucose	Glucose	Glycolysis related metabolites	NA	TS_PGC_2019	TS	0.0172	0.0398	0.4324	0.6654	0.75277	0.0151	0.0062
GCST90451123	Glycoprotein acetyls	GlycA	Inflammation	NA	ADHD_PGC_2022	ADHD	0.2724	0.0275	9.9192	3.4358e-23	2.85171e-21	-0.0019	0.0098
GCST90451123	Glycoprotein acetyls	GlycA	Inflammation	NA	AN_PGC_2019	AN	-0.2303	0.0328	-7.0158	2.2863e-12	2.49688e-11	0.0013	0.0111
GCST90451123	Glycoprotein acetyls	GlycA	Inflammation	NA	ASD_PGC_2019	ASD	0.0239	0.0347	0.689	0.4909	0.606621	-0.0011	0.0114
GCST90451123	Glycoprotein acetyls	GlycA	Inflammation	NA	BIP_PGC_2024	BIP	-0.038	0.0217	-1.7565	0.079	0.149476	0.0123	0.0095
GCST90451123	Glycoprotein acetyls	GlycA	Inflammation	NA	MDD_PGC_2025	MDD	0.2045	0.0158	12.9582	2.112e-38	5.25888e-35	0.0165	0.0088
GCST90451123	Glycoprotein acetyls	GlycA	Inflammation	NA	OCD_PGC_2018	OCD	-0.1877	0.0425	-4.4134	1.0175e-05	4.22263e-05	0.0022	0.0075
GCST90451123	Glycoprotein acetyls	GlycA	Inflammation	NA	PD_PGC_2019	PD	0.0313	0.0512	0.6106	0.5414	0.653459	-0.007	0.0094
GCST90451123	Glycoprotein acetyls	GlycA	Inflammation	NA	PTSD_PGC_2024	PTSD	0.2163	0.02	10.8055	3.2422e-27	8.97009e-25	0.0225	0.0088
GCST90451123	Glycoprotein acetyls	GlycA	Inflammation	NA	SZ_PGC_2022	SZ	-0.0556	0.0188	-2.9653	0.003	0.00792994	0.0146	0.0101
GCST90451123	Glycoprotein acetyls	GlycA	Inflammation	NA	TS_PGC_2019	TS	0.0251	0.0337	0.7434	0.4572	0.57393	0.0122	0.0079
GCST90451124	Glycine	Gly	Amino acids	NA	ADHD_PGC_2022	ADHD	-0.0899	0.0202	-4.4414	8.9374e-06	3.7655e-05	-0.0126	0.0071
GCST90451124	Glycine	Gly	Amino acids	NA	AN_PGC_2019	AN	0.1752	0.0277	6.3328	2.408e-10	1.86789e-09	-0.021	0.009
GCST90451124	Glycine	Gly	Amino acids	NA	ASD_PGC_2019	ASD	-0.0489	0.0332	-1.4724	0.1409	0.233583	0.0055	0.0085
GCST90451124	Glycine	Gly	Amino acids	NA	BIP_PGC_2024	BIP	-0.0018	0.0228	-0.0769	0.9387	0.959509	0.0063	0.0082
GCST90451124	Glycine	Gly	Amino acids	NA	MDD_PGC_2025	MDD	-0.0068	0.0155	-0.4361	0.6628	0.750852	-0.0136	0.0082
GCST90451124	Glycine	Gly	Amino acids	NA	OCD_PGC_2018	OCD	0.0786	0.045	1.7466	0.0807	0.151999	0.0049	0.0072
GCST90451124	Glycine	Gly	Amino acids	NA	PD_PGC_2019	PD	0.0165	0.0474	0.3485	0.7275	0.801892	0.0017	0.0088
GCST90451124	Glycine	Gly	Amino acids	NA	PTSD_PGC_2024	PTSD	-0.037	0.0191	-1.9361	0.0528	0.107852	-0.0018	0.0073
GCST90451124	Glycine	Gly	Amino acids	NA	SZ_PGC_2022	SZ	0.0335	0.018	1.8572	0.0633	0.125491	-0.0017	0.0091
GCST90451124	Glycine	Gly	Amino acids	NA	TS_PGC_2019	TS	0.0122	0.0358	0.341	0.7331	0.805873	-0.0128	0.0071
GCST90451125	Cholesteryl esters in HDL	HDL_CE	Cholesteryl esters	NA	ADHD_PGC_2022	ADHD	-0.2273	0.0265	-8.5807	9.4325e-18	2.13517e-16	0.0078	0.0117
GCST90451125	Cholesteryl esters in HDL	HDL_CE	Cholesteryl esters	NA	AN_PGC_2019	AN	0.2101	0.0301	6.9832	2.8851e-12	3.08322e-11	0.0029	0.0125
GCST90451125	Cholesteryl esters in HDL	HDL_CE	Cholesteryl esters	NA	ASD_PGC_2019	ASD	-0.0527	0.0295	-1.7845	0.0743	0.142423	-0.0038	0.0105
GCST90451125	Cholesteryl esters in HDL	HDL_CE	Cholesteryl esters	NA	BIP_PGC_2024	BIP	0.0499	0.0234	2.1357	0.0327	0.0700714	-0.0099	0.0111
GCST90451125	Cholesteryl esters in HDL	HDL_CE	Cholesteryl esters	NA	MDD_PGC_2025	MDD	-0.1196	0.017	-7.0349	1.9945e-12	2.20725e-11	-0.0271	0.0102
GCST90451125	Cholesteryl esters in HDL	HDL_CE	Cholesteryl esters	NA	OCD_PGC_2018	OCD	0.2305	0.0439	5.2544	1.4848e-07	8.09005e-07	-0.0089	0.0085
GCST90451125	Cholesteryl esters in HDL	HDL_CE	Cholesteryl esters	NA	PD_PGC_2019	PD	-0.0452	0.0509	-0.8882	0.3744	0.493257	0.0048	0.0108
GCST90451125	Cholesteryl esters in HDL	HDL_CE	Cholesteryl esters	NA	PTSD_PGC_2024	PTSD	-0.1257	0.0216	-5.8164	6.0128e-09	4.00317e-08	-0.0255	0.01
GCST90451125	Cholesteryl esters in HDL	HDL_CE	Cholesteryl esters	NA	SZ_PGC_2022	SZ	0.069	0.0185	3.7273	0.0002	0.000643411	-0.0082	0.0105
GCST90451125	Cholesteryl esters in HDL	HDL_CE	Cholesteryl esters	NA	TS_PGC_2019	TS	-0.0295	0.0337	-0.8771	0.3804	0.49984	-1.2247e-05	0.0088
GCST90451126	HDL cholesterol	HDL_C	Cholesterol	NA	ADHD_PGC_2022	ADHD	-0.2251	0.0266	-8.4696	2.462e-17	5.28481e-16	0.0081	0.0117
GCST90451126	HDL cholesterol	HDL_C	Cholesterol	NA	AN_PGC_2019	AN	0.2099	0.0301	6.9735	3.0918e-12	3.26211e-11	0.0021	0.0123
GCST90451126	HDL cholesterol	HDL_C	Cholesterol	NA	ASD_PGC_2019	ASD	-0.049	0.0294	-1.6661	0.0957	0.174574	-0.005	0.0103
GCST90451126	HDL cholesterol	HDL_C	Cholesterol	NA	BIP_PGC_2024	BIP	0.0537	0.0234	2.2931	0.0218	0.0493473	-0.0109	0.0111
GCST90451126	HDL cholesterol	HDL_C	Cholesterol	NA	MDD_PGC_2025	MDD	-0.1189	0.017	-6.9895	2.758e-12	2.96009e-11	-0.0264	0.0102
GCST90451126	HDL cholesterol	HDL_C	Cholesterol	NA	OCD_PGC_2018	OCD	0.2339	0.0441	5.2992	1.1634e-07	6.409e-07	-0.0094	0.0083
GCST90451126	HDL cholesterol	HDL_C	Cholesterol	NA	PD_PGC_2019	PD	-0.0499	0.0514	-0.9716	0.3312	0.451884	0.0061	0.0109
GCST90451126	HDL cholesterol	HDL_C	Cholesterol	NA	PTSD_PGC_2024	PTSD	-0.1263	0.0218	-5.8056	6.4119e-09	4.23492e-08	-0.0238	0.0098
GCST90451126	HDL cholesterol	HDL_C	Cholesterol	NA	SZ_PGC_2022	SZ	0.0696	0.0185	3.771	0.0002	0.000643411	-0.0081	0.0105
GCST90451126	HDL cholesterol	HDL_C	Cholesterol	NA	TS_PGC_2019	TS	-0.0266	0.0339	-0.7855	0.4322	0.550756	-0.001	0.0088
GCST90451127	Free cholesterol in HDL	HDL_FC	Free cholesterol	NA	ADHD_PGC_2022	ADHD	-0.2187	0.0279	-7.8321	4.7989e-15	7.56282e-14	0.0088	0.0118
GCST90451127	Free cholesterol in HDL	HDL_FC	Free cholesterol	NA	AN_PGC_2019	AN	0.2098	0.0325	6.4641	1.0191e-10	8.23883e-10	0.0017	0.0116
GCST90451127	Free cholesterol in HDL	HDL_FC	Free cholesterol	NA	ASD_PGC_2019	ASD	-0.0393	0.0318	-1.2347	0.2169	0.324568	-0.0068	0.0101
GCST90451127	Free cholesterol in HDL	HDL_FC	Free cholesterol	NA	BIP_PGC_2024	BIP	0.0708	0.0247	2.8654	0.0042	0.0108037	-0.0144	0.0113
GCST90451127	Free cholesterol in HDL	HDL_FC	Free cholesterol	NA	MDD_PGC_2025	MDD	-0.1138	0.0175	-6.5156	7.2415e-11	5.93136e-10	-0.0242	0.0101
GCST90451127	Free cholesterol in HDL	HDL_FC	Free cholesterol	NA	OCD_PGC_2018	OCD	0.2469	0.0471	5.2442	1.5699e-07	8.51645e-07	-0.0131	0.0083
GCST90451127	Free cholesterol in HDL	HDL_FC	Free cholesterol	NA	PD_PGC_2019	PD	-0.0652	0.0555	-1.1756	0.2398	0.350352	0.0085	0.0109
GCST90451127	Free cholesterol in HDL	HDL_FC	Free cholesterol	NA	PTSD_PGC_2024	PTSD	-0.1246	0.0229	-5.4513	5.0011e-08	2.96494e-07	-0.0199	0.0095
GCST90451127	Free cholesterol in HDL	HDL_FC	Free cholesterol	NA	SZ_PGC_2022	SZ	0.0707	0.0192	3.6752	0.0002	0.000643411	-0.0064	0.0103
GCST90451127	Free cholesterol in HDL	HDL_FC	Free cholesterol	NA	TS_PGC_2019	TS	-0.0163	0.0348	-0.4689	0.6392	0.735834	-0.0039	0.0084
GCST90451128	Total lipids in HDL	HDL_L	Total lipids	NA	ADHD_PGC_2022	ADHD	-0.1975	0.0283	-6.9768	3.0196e-12	3.19949e-11	0.015	0.0112
GCST90451128	Total lipids in HDL	HDL_L	Total lipids	NA	AN_PGC_2019	AN	0.1978	0.0315	6.2719	3.5674e-10	2.69177e-09	-0.0007	0.0108
GCST90451128	Total lipids in HDL	HDL_L	Total lipids	NA	ASD_PGC_2019	ASD	-0.0301	0.0324	-0.9315	0.3516	0.470944	-0.0087	0.01
GCST90451128	Total lipids in HDL	HDL_L	Total lipids	NA	BIP_PGC_2024	BIP	0.044	0.0257	1.7108	0.0871	0.162092	-0.0019	0.0105
GCST90451128	Total lipids in HDL	HDL_L	Total lipids	NA	MDD_PGC_2025	MDD	-0.0939	0.0177	-5.2945	1.1934e-07	6.55975e-07	-0.0203	0.0098
GCST90451128	Total lipids in HDL	HDL_L	Total lipids	NA	OCD_PGC_2018	OCD	0.2088	0.044	4.7441	2.0943e-06	9.72912e-06	-0.0082	0.0079
GCST90451128	Total lipids in HDL	HDL_L	Total lipids	NA	PD_PGC_2019	PD	-0.0593	0.0508	-1.1669	0.2433	0.354072	0.0058	0.0102
GCST90451128	Total lipids in HDL	HDL_L	Total lipids	NA	PTSD_PGC_2024	PTSD	-0.1051	0.0225	-4.6757	2.9292e-06	1.32372e-05	-0.0144	0.0096
GCST90451128	Total lipids in HDL	HDL_L	Total lipids	NA	SZ_PGC_2022	SZ	0.0533	0.0194	2.749	0.006	0.0150605	-0.0011	0.0101
GCST90451128	Total lipids in HDL	HDL_L	Total lipids	NA	TS_PGC_2019	TS	-0.0138	0.0339	-0.4062	0.6846	0.770291	-0.0039	0.008
GCST90451129	Phospholipids in HDL	HDL_PL	Phospholipids	NA	ADHD_PGC_2022	ADHD	-0.1777	0.0289	-6.1532	7.5919e-10	5.59285e-09	0.0183	0.0109
GCST90451129	Phospholipids in HDL	HDL_PL	Phospholipids	NA	AN_PGC_2019	AN	0.1858	0.0326	5.7019	1.1845e-08	7.56258e-08	-0.0018	0.0104
GCST90451129	Phospholipids in HDL	HDL_PL	Phospholipids	NA	ASD_PGC_2019	ASD	-0.0248	0.034	-0.7303	0.4652	0.581792	-0.0088	0.0098
GCST90451129	Phospholipids in HDL	HDL_PL	Phospholipids	NA	BIP_PGC_2024	BIP	0.0407	0.0258	1.5811	0.1138	0.19927	0.0011	0.0105
GCST90451129	Phospholipids in HDL	HDL_PL	Phospholipids	NA	MDD_PGC_2025	MDD	-0.077	0.0182	-4.2415	2.2201e-05	8.54413e-05	-0.0172	0.0098
GCST90451129	Phospholipids in HDL	HDL_PL	Phospholipids	NA	OCD_PGC_2018	OCD	0.1933	0.0446	4.3315	1.481e-05	5.89088e-05	-0.0081	0.0081
GCST90451129	Phospholipids in HDL	HDL_PL	Phospholipids	NA	PD_PGC_2019	PD	-0.0623	0.0516	-1.2057	0.2279	0.337178	0.0055	0.0099
GCST90451129	Phospholipids in HDL	HDL_PL	Phospholipids	NA	PTSD_PGC_2024	PTSD	-0.0877	0.023	-3.8097	0.0001	0.00032893	-0.0107	0.0095
GCST90451129	Phospholipids in HDL	HDL_PL	Phospholipids	NA	SZ_PGC_2022	SZ	0.0451	0.0197	2.2866	0.0222	0.0501615	0.0002	0.0098
GCST90451129	Phospholipids in HDL	HDL_PL	Phospholipids	NA	TS_PGC_2019	TS	-0.0121	0.0343	-0.3519	0.7249	0.800089	-0.0039	0.0077
GCST90451130	Concentration of HDL particles	HDL_P	Lipoprotein particle concentrations	NA	ADHD_PGC_2022	ADHD	-0.1143	0.0242	-4.7223	2.3319e-06	1.0713e-05	0.0159	0.0098
GCST90451130	Concentration of HDL particles	HDL_P	Lipoprotein particle concentrations	NA	AN_PGC_2019	AN	0.1309	0.0274	4.7756	1.7919e-06	8.46647e-06	-0.0037	0.01
GCST90451130	Concentration of HDL particles	HDL_P	Lipoprotein particle concentrations	NA	ASD_PGC_2019	ASD	-0.021	0.0355	-0.591	0.5545	0.664439	-0.0142	0.0104
GCST90451130	Concentration of HDL particles	HDL_P	Lipoprotein particle concentrations	NA	BIP_PGC_2024	BIP	0.0285	0.0228	1.2503	0.2112	0.317949	0.0004	0.0101
GCST90451130	Concentration of HDL particles	HDL_P	Lipoprotein particle concentrations	NA	MDD_PGC_2025	MDD	-0.038	0.0172	-2.2058	0.0274	0.0600053	-0.0187	0.0094
GCST90451130	Concentration of HDL particles	HDL_P	Lipoprotein particle concentrations	NA	OCD_PGC_2018	OCD	0.1268	0.0409	3.1004	0.0019	0.00523341	-0.0048	0.0075
GCST90451130	Concentration of HDL particles	HDL_P	Lipoprotein particle concentrations	NA	PD_PGC_2019	PD	-0.0368	0.051	-0.7216	0.4705	0.586652	0.0025	0.0096
GCST90451130	Concentration of HDL particles	HDL_P	Lipoprotein particle concentrations	NA	PTSD_PGC_2024	PTSD	-0.0329	0.0206	-1.6001	0.1096	0.194238	-0.0173	0.009
GCST90451130	Concentration of HDL particles	HDL_P	Lipoprotein particle concentrations	NA	SZ_PGC_2022	SZ	0.0231	0.0182	1.2711	0.2037	0.309276	0.0042	0.0097
GCST90451130	Concentration of HDL particles	HDL_P	Lipoprotein particle concentrations	NA	TS_PGC_2019	TS	0.0087	0.0307	0.2839	0.7765	0.84211	-0.0033	0.007
GCST90451131	Average diameter for HDL particles	HDL_size	Lipoprotein particle sizes	NA	ADHD_PGC_2022	ADHD	-0.2728	0.0277	-9.8367	7.8268e-23	5.90568e-21	0.0022	0.0127
GCST90451131	Average diameter for HDL particles	HDL_size	Lipoprotein particle sizes	NA	AN_PGC_2019	AN	0.2411	0.034	7.0935	1.308e-12	1.48042e-11	0.0064	0.0133
GCST90451131	Average diameter for HDL particles	HDL_size	Lipoprotein particle sizes	NA	ASD_PGC_2019	ASD	-0.0458	0.0342	-1.3417	0.1797	0.280887	0.0044	0.0114
GCST90451131	Average diameter for HDL particles	HDL_size	Lipoprotein particle sizes	NA	BIP_PGC_2024	BIP	0.0639	0.0241	2.6499	0.0081	0.0197735	-0.0126	0.0108
GCST90451131	Average diameter for HDL particles	HDL_size	Lipoprotein particle sizes	NA	MDD_PGC_2025	MDD	-0.1629	0.0163	-9.9951	1.6014e-23	1.47685e-21	-0.0237	0.0099
GCST90451131	Average diameter for HDL particles	HDL_size	Lipoprotein particle sizes	NA	OCD_PGC_2018	OCD	0.2741	0.0462	5.9287	3.0539e-09	2.09482e-08	-0.0115	0.0087
GCST90451131	Average diameter for HDL particles	HDL_size	Lipoprotein particle sizes	NA	PD_PGC_2019	PD	-0.0524	0.0545	-0.9615	0.3363	0.457839	0.0056	0.0111
GCST90451131	Average diameter for HDL particles	HDL_size	Lipoprotein particle sizes	NA	PTSD_PGC_2024	PTSD	-0.1897	0.0225	-8.4411	3.1437e-17	6.56011e-16	-0.0147	0.0098
GCST90451131	Average diameter for HDL particles	HDL_size	Lipoprotein particle sizes	NA	SZ_PGC_2022	SZ	0.0926	0.0202	4.5897	4.438e-06	1.94896e-05	-0.0119	0.0113
GCST90451131	Average diameter for HDL particles	HDL_size	Lipoprotein particle sizes	NA	TS_PGC_2019	TS	-0.0459	0.0351	-1.307	0.1912	0.294245	-0.002	0.0094
GCST90451132	Triglycerides in HDL	HDL_TG	Triglycerides	NA	ADHD_PGC_2022	ADHD	0.1829	0.0343	5.3282	9.9194e-08	5.52557e-07	0.0168	0.0114
GCST90451132	Triglycerides in HDL	HDL_TG	Triglycerides	NA	AN_PGC_2019	AN	-0.1235	0.0401	-3.0821	0.0021	0.00573985	-0.011	0.0113
GCST90451132	Triglycerides in HDL	HDL_TG	Triglycerides	NA	ASD_PGC_2019	ASD	0.0612	0.0459	1.3335	0.1824	0.284393	-0.0045	0.0119
GCST90451132	Triglycerides in HDL	HDL_TG	Triglycerides	NA	BIP_PGC_2024	BIP	-0.0138	0.0274	-0.5035	0.6146	0.717713	0.0157	0.0106
GCST90451132	Triglycerides in HDL	HDL_TG	Triglycerides	NA	MDD_PGC_2025	MDD	0.1467	0.019	7.7235	1.1319e-14	1.68768e-13	0.0089	0.0094
GCST90451132	Triglycerides in HDL	HDL_TG	Triglycerides	NA	OCD_PGC_2018	OCD	-0.123	0.0463	-2.6588	0.0078	0.019135	-0.0028	0.0096
GCST90451132	Triglycerides in HDL	HDL_TG	Triglycerides	NA	PD_PGC_2019	PD	-0.0114	0.0559	-0.2038	0.8385	0.886567	0.0037	0.0086
GCST90451132	Triglycerides in HDL	HDL_TG	Triglycerides	NA	PTSD_PGC_2024	PTSD	0.1254	0.0248	5.0472	4.483e-07	2.31591e-06	0.0198	0.0087
GCST90451132	Triglycerides in HDL	HDL_TG	Triglycerides	NA	SZ_PGC_2022	SZ	-0.0732	0.0206	-3.5548	0.0004	0.00123267	0.0206	0.01
GCST90451132	Triglycerides in HDL	HDL_TG	Triglycerides	NA	TS_PGC_2019	TS	0.0755	0.038	1.9855	0.0471	0.0975699	-0.0119	0.009
GCST90451133	Histidine	His	Amino acids	NA	ADHD_PGC_2022	ADHD	-0.0908	0.0315	-2.8831	0.0039	0.0100737	0.008	0.0067
GCST90451133	Histidine	His	Amino acids	NA	AN_PGC_2019	AN	0.0516	0.0402	1.2852	0.1987	0.303688	0.0005	0.0083
GCST90451133	Histidine	His	Amino acids	NA	ASD_PGC_2019	ASD	0.0068	0.0525	0.1289	0.8975	0.928063	0.0089	0.0083
GCST90451133	Histidine	His	Amino acids	NA	BIP_PGC_2024	BIP	0.0115	0.0353	0.3264	0.7441	0.815248	-0.0032	0.0085
GCST90451133	Histidine	His	Amino acids	NA	MDD_PGC_2025	MDD	-0.0672	0.021	-3.2018	0.0014	0.00396136	-0.0057	0.007
GCST90451133	Histidine	His	Amino acids	NA	OCD_PGC_2018	OCD	0.1014	0.0564	1.7995	0.0719	0.138891	0.005	0.0056
GCST90451133	Histidine	His	Amino acids	NA	PD_PGC_2019	PD	0.1332	0.0751	1.7723	0.0763	0.145472	-0.0032	0.0077
GCST90451133	Histidine	His	Amino acids	NA	PTSD_PGC_2024	PTSD	-0.1032	0.0278	-3.7144	0.0002	0.000643411	-0.002	0.0063
GCST90451133	Histidine	His	Amino acids	NA	SZ_PGC_2022	SZ	-0.0353	0.0234	-1.51	0.131	0.220846	0.0165	0.0079
GCST90451133	Histidine	His	Amino acids	NA	TS_PGC_2019	TS	0.0594	0.0518	1.147	0.2514	0.36289	-0.0045	0.0064
GCST90451250	Cholesteryl esters in small HDL	S_HDL_CE	Lipoprotein subclasses	Small HDL (average diameter 8.7 nm)	ADHD_PGC_2022	ADHD	0.0634	0.0246	2.5808	0.0099	0.0238404	0.0113	0.0088
GCST90451250	Cholesteryl esters in small HDL	S_HDL_CE	Lipoprotein subclasses	Small HDL (average diameter 8.7 nm)	AN_PGC_2019	AN	-0.0408	0.029	-1.4072	0.1594	0.254754	-0.0077	0.01
GCST90451250	Cholesteryl esters in small HDL	S_HDL_CE	Lipoprotein subclasses	Small HDL (average diameter 8.7 nm)	ASD_PGC_2019	ASD	-0.0167	0.0445	-0.3756	0.7072	0.787887	-0.0163	0.011
GCST90451250	Cholesteryl esters in small HDL	S_HDL_CE	Lipoprotein subclasses	Small HDL (average diameter 8.7 nm)	BIP_PGC_2024	BIP	-0.0111	0.0203	-0.5464	0.5848	0.692746	0.0021	0.0094
GCST90451250	Cholesteryl esters in small HDL	S_HDL_CE	Lipoprotein subclasses	Small HDL (average diameter 8.7 nm)	MDD_PGC_2025	MDD	0.0766	0.0174	4.4118	1.0254e-05	4.24127e-05	-0.0104	0.0085
GCST90451250	Cholesteryl esters in small HDL	S_HDL_CE	Lipoprotein subclasses	Small HDL (average diameter 8.7 nm)	OCD_PGC_2018	OCD	-0.0574	0.045	-1.2759	0.202	0.307445	0.004	0.0076
GCST90451250	Cholesteryl esters in small HDL	S_HDL_CE	Lipoprotein subclasses	Small HDL (average diameter 8.7 nm)	PD_PGC_2019	PD	0.0121	0.0586	0.2055	0.8372	0.886321	-0.0053	0.0091
GCST90451250	Cholesteryl esters in small HDL	S_HDL_CE	Lipoprotein subclasses	Small HDL (average diameter 8.7 nm)	PTSD_PGC_2024	PTSD	0.1182	0.0209	5.6423	1.6776e-08	1.0522e-07	-0.0175	0.0079
GCST90451250	Cholesteryl esters in small HDL	S_HDL_CE	Lipoprotein subclasses	Small HDL (average diameter 8.7 nm)	SZ_PGC_2022	SZ	-0.0307	0.0191	-1.613	0.1068	0.190359	0.0042	0.01
GCST90451250	Cholesteryl esters in small HDL	S_HDL_CE	Lipoprotein subclasses	Small HDL (average diameter 8.7 nm)	TS_PGC_2019	TS	0.0348	0.0324	1.0755	0.2821	0.396993	0.0008	0.0067
GCST90451252	Cholesterol in small HDL	S_HDL_C	Lipoprotein subclasses	Small HDL (average diameter 8.7 nm)	ADHD_PGC_2022	ADHD	0.063	0.0236	2.6634	0.0077	0.0189644	0.0118	0.0085
GCST90451252	Cholesterol in small HDL	S_HDL_C	Lipoprotein subclasses	Small HDL (average diameter 8.7 nm)	AN_PGC_2019	AN	-0.033	0.0285	-1.1568	0.2474	0.357739	-0.0094	0.0103
GCST90451252	Cholesterol in small HDL	S_HDL_C	Lipoprotein subclasses	Small HDL (average diameter 8.7 nm)	ASD_PGC_2019	ASD	-0.0095	0.043	-0.2207	0.8253	0.877829	-0.0177	0.011
GCST90451252	Cholesterol in small HDL	S_HDL_C	Lipoprotein subclasses	Small HDL (average diameter 8.7 nm)	BIP_PGC_2024	BIP	-0.0022	0.0202	-0.1101	0.9123	0.938404	0.0009	0.0093
GCST90451252	Cholesterol in small HDL	S_HDL_C	Lipoprotein subclasses	Small HDL (average diameter 8.7 nm)	MDD_PGC_2025	MDD	0.0756	0.0169	4.4686	7.8716e-06	3.34476e-05	-0.0099	0.0087
GCST90451252	Cholesterol in small HDL	S_HDL_C	Lipoprotein subclasses	Small HDL (average diameter 8.7 nm)	OCD_PGC_2018	OCD	-0.0447	0.0435	-1.0297	0.3031	0.420691	0.0027	0.0076
GCST90451252	Cholesterol in small HDL	S_HDL_C	Lipoprotein subclasses	Small HDL (average diameter 8.7 nm)	PD_PGC_2019	PD	0.0007	0.0575	0.0129	0.9897	0.991292	-0.0033	0.0091
GCST90451252	Cholesterol in small HDL	S_HDL_C	Lipoprotein subclasses	Small HDL (average diameter 8.7 nm)	PTSD_PGC_2024	PTSD	0.1101	0.0208	5.302	1.1455e-07	6.35255e-07	-0.0143	0.0079
GCST90451252	Cholesterol in small HDL	S_HDL_C	Lipoprotein subclasses	Small HDL (average diameter 8.7 nm)	SZ_PGC_2022	SZ	-0.0283	0.0181	-1.5619	0.1183	0.204703	0.0041	0.0098
GCST90451252	Cholesterol in small HDL	S_HDL_C	Lipoprotein subclasses	Small HDL (average diameter 8.7 nm)	TS_PGC_2019	TS	0.0415	0.031	1.3358	0.1816	0.283323	-0.0014	0.0066
GCST90451254	Free cholesterol in small HDL	S_HDL_FC	Lipoprotein subclasses	Small HDL (average diameter 8.7 nm)	ADHD_PGC_2022	ADHD	0.0522	0.0224	2.3241	0.0201	0.0459165	0.0138	0.0086
GCST90451254	Free cholesterol in small HDL	S_HDL_FC	Lipoprotein subclasses	Small HDL (average diameter 8.7 nm)	AN_PGC_2019	AN	-0.0093	0.0281	-0.3302	0.7412	0.812676	-0.0053	0.0101
GCST90451254	Free cholesterol in small HDL	S_HDL_FC	Lipoprotein subclasses	Small HDL (average diameter 8.7 nm)	ASD_PGC_2019	ASD	0.0053	0.037	0.1441	0.8854	0.919752	-0.0166	0.0101
GCST90451254	Free cholesterol in small HDL	S_HDL_FC	Lipoprotein subclasses	Small HDL (average diameter 8.7 nm)	BIP_PGC_2024	BIP	0.0232	0.0213	1.0893	0.276	0.390922	-0.0002	0.0093
GCST90451254	Free cholesterol in small HDL	S_HDL_FC	Lipoprotein subclasses	Small HDL (average diameter 8.7 nm)	MDD_PGC_2025	MDD	0.0685	0.0155	4.4302	9.4142e-06	3.93972e-05	-0.0075	0.009
GCST90451254	Free cholesterol in small HDL	S_HDL_FC	Lipoprotein subclasses	Small HDL (average diameter 8.7 nm)	OCD_PGC_2018	OCD	0.0071	0.0399	0.1783	0.8585	0.900069	-0.0054	0.007
GCST90451254	Free cholesterol in small HDL	S_HDL_FC	Lipoprotein subclasses	Small HDL (average diameter 8.7 nm)	PD_PGC_2019	PD	-0.0258	0.0548	-0.471	0.6376	0.735352	0.0042	0.0088
GCST90451254	Free cholesterol in small HDL	S_HDL_FC	Lipoprotein subclasses	Small HDL (average diameter 8.7 nm)	PTSD_PGC_2024	PTSD	0.0813	0.0208	3.9113	9.182e-05	0.00031492	-0.0062	0.0078
GCST90451254	Free cholesterol in small HDL	S_HDL_FC	Lipoprotein subclasses	Small HDL (average diameter 8.7 nm)	SZ_PGC_2022	SZ	-0.0191	0.016	-1.1959	0.2318	0.34173	0.0084	0.009
GCST90451254	Free cholesterol in small HDL	S_HDL_FC	Lipoprotein subclasses	Small HDL (average diameter 8.7 nm)	TS_PGC_2019	TS	0.0544	0.0291	1.8682	0.0617	0.122906	-0.0058	0.0063
GCST90451255	Total lipids in small HDL	S_HDL_L	Lipoprotein subclasses	Small HDL (average diameter 8.7 nm)	ADHD_PGC_2022	ADHD	0.1143	0.0241	4.7379	2.1594e-06	1.00129e-05	0.0214	0.0086
GCST90451255	Total lipids in small HDL	S_HDL_L	Lipoprotein subclasses	Small HDL (average diameter 8.7 nm)	AN_PGC_2019	AN	-0.0768	0.028	-2.7417	0.0061	0.0152807	-0.0095	0.0098
GCST90451255	Total lipids in small HDL	S_HDL_L	Lipoprotein subclasses	Small HDL (average diameter 8.7 nm)	ASD_PGC_2019	ASD	0.008	0.0439	0.1823	0.8554	0.899091	-0.0154	0.0116
GCST90451255	Total lipids in small HDL	S_HDL_L	Lipoprotein subclasses	Small HDL (average diameter 8.7 nm)	BIP_PGC_2024	BIP	-0.0155	0.0204	-0.7613	0.4465	0.563752	0.0129	0.0094
GCST90451255	Total lipids in small HDL	S_HDL_L	Lipoprotein subclasses	Small HDL (average diameter 8.7 nm)	MDD_PGC_2025	MDD	0.1155	0.0162	7.1503	8.657e-13	1.0026e-11	-0.0021	0.009
GCST90451255	Total lipids in small HDL	S_HDL_L	Lipoprotein subclasses	Small HDL (average diameter 8.7 nm)	OCD_PGC_2018	OCD	-0.089	0.0407	-2.1863	0.0288	0.0626853	0.0026	0.0079
GCST90451255	Total lipids in small HDL	S_HDL_L	Lipoprotein subclasses	Small HDL (average diameter 8.7 nm)	PD_PGC_2019	PD	0.0022	0.0548	0.041	0.9673	0.979495	-0.0034	0.009
GCST90451255	Total lipids in small HDL	S_HDL_L	Lipoprotein subclasses	Small HDL (average diameter 8.7 nm)	PTSD_PGC_2024	PTSD	0.1385	0.0222	6.2303	4.6557e-10	3.45021e-09	-0.0007	0.0081
GCST90451255	Total lipids in small HDL	S_HDL_L	Lipoprotein subclasses	Small HDL (average diameter 8.7 nm)	SZ_PGC_2022	SZ	-0.0511	0.0169	-3.0286	0.0025	0.00669355	0.0125	0.0097
GCST90451255	Total lipids in small HDL	S_HDL_L	Lipoprotein subclasses	Small HDL (average diameter 8.7 nm)	TS_PGC_2019	TS	0.046	0.0289	1.5889	0.1121	0.197264	-0.0025	0.0065
GCST90451257	Phospholipids in small HDL	S_HDL_PL	Lipoprotein subclasses	Small HDL (average diameter 8.7 nm)	ADHD_PGC_2022	ADHD	0.1051	0.0245	4.2844	1.8321e-05	7.18414e-05	0.0249	0.0088
GCST90451257	Phospholipids in small HDL	S_HDL_PL	Lipoprotein subclasses	Small HDL (average diameter 8.7 nm)	AN_PGC_2019	AN	-0.0622	0.0302	-2.0588	0.0395	0.0834932	-0.01	0.0099
GCST90451257	Phospholipids in small HDL	S_HDL_PL	Lipoprotein subclasses	Small HDL (average diameter 8.7 nm)	ASD_PGC_2019	ASD	0.0088	0.0451	0.1948	0.8456	0.891662	-0.0141	0.0117
GCST90451257	Phospholipids in small HDL	S_HDL_PL	Lipoprotein subclasses	Small HDL (average diameter 8.7 nm)	BIP_PGC_2024	BIP	-0.0162	0.0209	-0.7741	0.4389	0.557582	0.0152	0.0099
GCST90451257	Phospholipids in small HDL	S_HDL_PL	Lipoprotein subclasses	Small HDL (average diameter 8.7 nm)	MDD_PGC_2025	MDD	0.112	0.0166	6.7663	1.3216e-11	1.20542e-10	-0.0015	0.0092
GCST90451257	Phospholipids in small HDL	S_HDL_PL	Lipoprotein subclasses	Small HDL (average diameter 8.7 nm)	OCD_PGC_2018	OCD	-0.078	0.0416	-1.8757	0.0607	0.121205	0.0008	0.0082
GCST90451257	Phospholipids in small HDL	S_HDL_PL	Lipoprotein subclasses	Small HDL (average diameter 8.7 nm)	PD_PGC_2019	PD	-0.0117	0.0549	-0.2141	0.8305	0.882606	-0.0015	0.0089
GCST90451257	Phospholipids in small HDL	S_HDL_PL	Lipoprotein subclasses	Small HDL (average diameter 8.7 nm)	PTSD_PGC_2024	PTSD	0.1341	0.023	5.8221	5.8107e-09	3.88942e-08	0.0005	0.0083
GCST90451257	Phospholipids in small HDL	S_HDL_PL	Lipoprotein subclasses	Small HDL (average diameter 8.7 nm)	SZ_PGC_2022	SZ	-0.0524	0.0172	-3.0513	0.0023	0.00623856	0.0134	0.0096
GCST90451257	Phospholipids in small HDL	S_HDL_PL	Lipoprotein subclasses	Small HDL (average diameter 8.7 nm)	TS_PGC_2019	TS	0.0412	0.0292	1.411	0.1583	0.253481	-0.0029	0.0065
GCST90451258	Concentration of small HDL particles	S_HDL_P	Lipoprotein subclasses	Small HDL (average diameter 8.7 nm)	ADHD_PGC_2022	ADHD	0.092	0.0235	3.9123	9.1417e-05	0.00031397	0.0134	0.0085
GCST90451258	Concentration of small HDL particles	S_HDL_P	Lipoprotein subclasses	Small HDL (average diameter 8.7 nm)	AN_PGC_2019	AN	-0.0589	0.0286	-2.0607	0.0393	0.0832117	-0.0107	0.0103
GCST90451258	Concentration of small HDL particles	S_HDL_P	Lipoprotein subclasses	Small HDL (average diameter 8.7 nm)	ASD_PGC_2019	ASD	0.0031	0.043	0.0727	0.942	0.960516	-0.0188	0.0113
GCST90451258	Concentration of small HDL particles	S_HDL_P	Lipoprotein subclasses	Small HDL (average diameter 8.7 nm)	BIP_PGC_2024	BIP	-0.0099	0.0198	-0.5006	0.6167	0.718171	0.004	0.0092
GCST90451258	Concentration of small HDL particles	S_HDL_P	Lipoprotein subclasses	Small HDL (average diameter 8.7 nm)	MDD_PGC_2025	MDD	0.0934	0.0163	5.7264	1.0258e-08	6.5831e-08	-0.007	0.0087
GCST90451258	Concentration of small HDL particles	S_HDL_P	Lipoprotein subclasses	Small HDL (average diameter 8.7 nm)	OCD_PGC_2018	OCD	-0.077	0.0417	-1.8448	0.0651	0.12804	0.0038	0.0076
GCST90451258	Concentration of small HDL particles	S_HDL_P	Lipoprotein subclasses	Small HDL (average diameter 8.7 nm)	PD_PGC_2019	PD	0.0012	0.0563	0.0208	0.9834	0.987365	-0.0031	0.0092
GCST90451258	Concentration of small HDL particles	S_HDL_P	Lipoprotein subclasses	Small HDL (average diameter 8.7 nm)	PTSD_PGC_2024	PTSD	0.1246	0.0208	5.9978	2e-09	1.41076e-08	-0.0101	0.0077
GCST90451258	Concentration of small HDL particles	S_HDL_P	Lipoprotein subclasses	Small HDL (average diameter 8.7 nm)	SZ_PGC_2022	SZ	-0.039	0.0175	-2.225	0.0261	0.0575633	0.0068	0.0098
GCST90451258	Concentration of small HDL particles	S_HDL_P	Lipoprotein subclasses	Small HDL (average diameter 8.7 nm)	TS_PGC_2019	TS	0.0449	0.0302	1.4834	0.138	0.229846	-0.0016	0.0066
GCST90451260	Triglycerides in small HDL	S_HDL_TG	Lipoprotein subclasses	Small HDL (average diameter 8.7 nm)	ADHD_PGC_2022	ADHD	0.2534	0.0306	8.2895	1.1374e-16	2.2126e-15	0.0105	0.0116
GCST90451260	Triglycerides in small HDL	S_HDL_TG	Lipoprotein subclasses	Small HDL (average diameter 8.7 nm)	AN_PGC_2019	AN	-0.1935	0.0391	-4.9473	7.525e-07	3.75203e-06	-0.0104	0.0133
GCST90451260	Triglycerides in small HDL	S_HDL_TG	Lipoprotein subclasses	Small HDL (average diameter 8.7 nm)	ASD_PGC_2019	ASD	0.0619	0.04	1.5464	0.122	0.209503	-0.006	0.0123
GCST90451260	Triglycerides in small HDL	S_HDL_TG	Lipoprotein subclasses	Small HDL (average diameter 8.7 nm)	BIP_PGC_2024	BIP	-0.0341	0.0252	-1.3551	0.1754	0.27555	0.0214	0.0107
GCST90451260	Triglycerides in small HDL	S_HDL_TG	Lipoprotein subclasses	Small HDL (average diameter 8.7 nm)	MDD_PGC_2025	MDD	0.1756	0.017	10.3306	5.1219e-25	5.54501e-23	0.0205	0.0099
GCST90451260	Triglycerides in small HDL	S_HDL_TG	Lipoprotein subclasses	Small HDL (average diameter 8.7 nm)	OCD_PGC_2018	OCD	-0.1926	0.0446	-4.3179	1.5749e-05	6.2246e-05	0.0005	0.0095
GCST90451260	Triglycerides in small HDL	S_HDL_TG	Lipoprotein subclasses	Small HDL (average diameter 8.7 nm)	PD_PGC_2019	PD	0.0224	0.0529	0.4229	0.6724	0.758621	-0.0007	0.0098
GCST90451260	Triglycerides in small HDL	S_HDL_TG	Lipoprotein subclasses	Small HDL (average diameter 8.7 nm)	PTSD_PGC_2024	PTSD	0.1737	0.0228	7.6173	2.5897e-14	3.60869e-13	0.0237	0.0093
GCST90451260	Triglycerides in small HDL	S_HDL_TG	Lipoprotein subclasses	Small HDL (average diameter 8.7 nm)	SZ_PGC_2022	SZ	-0.0819	0.0193	-4.237	2.2651e-05	8.70386e-05	0.0215	0.011
GCST90451260	Triglycerides in small HDL	S_HDL_TG	Lipoprotein subclasses	Small HDL (average diameter 8.7 nm)	TS_PGC_2019	TS	0.0698	0.036	1.9378	0.0526	0.107532	-0.0084	0.0098
GCST90451249	Cholesteryl esters to total lipids ratio in small HDL	S_HDL_CE_pct	Relative lipoprotein lipid concentrations	Small HDL ratios	ADHD_PGC_2022	ADHD	-0.1274	0.0317	-4.0172	5.8902e-05	0.000208037	-0.0176	0.0108
GCST90451249	Cholesteryl esters to total lipids ratio in small HDL	S_HDL_CE_pct	Relative lipoprotein lipid concentrations	Small HDL ratios	AN_PGC_2019	AN	0.0788	0.0409	1.9295	0.0537	0.109421	0.0049	0.0105
GCST90451249	Cholesteryl esters to total lipids ratio in small HDL	S_HDL_CE_pct	Relative lipoprotein lipid concentrations	Small HDL ratios	ASD_PGC_2019	ASD	-0.0607	0.0372	-1.6319	0.1027	0.184905	-0.0035	0.0091
GCST90451249	Cholesteryl esters to total lipids ratio in small HDL	S_HDL_CE_pct	Relative lipoprotein lipid concentrations	Small HDL ratios	BIP_PGC_2024	BIP	-0.0052	0.0251	-0.2072	0.8359	0.885698	-0.0118	0.0098
GCST90451249	Cholesteryl esters to total lipids ratio in small HDL	S_HDL_CE_pct	Relative lipoprotein lipid concentrations	Small HDL ratios	MDD_PGC_2025	MDD	-0.1081	0.0196	-5.5186	3.4163e-08	2.0673e-07	-0.0111	0.0088
GCST90451249	Cholesteryl esters to total lipids ratio in small HDL	S_HDL_CE_pct	Relative lipoprotein lipid concentrations	Small HDL ratios	OCD_PGC_2018	OCD	0.0455	0.0485	0.9381	0.3482	0.467647	0.0099	0.0081
GCST90451249	Cholesteryl esters to total lipids ratio in small HDL	S_HDL_CE_pct	Relative lipoprotein lipid concentrations	Small HDL ratios	PD_PGC_2019	PD	0.0408	0.0609	0.6703	0.5027	0.61783	-0.0066	0.0084
GCST90451249	Cholesteryl esters to total lipids ratio in small HDL	S_HDL_CE_pct	Relative lipoprotein lipid concentrations	Small HDL ratios	PTSD_PGC_2024	PTSD	-0.0772	0.0247	-3.1291	0.0018	0.00499109	-0.0231	0.0082
GCST90451249	Cholesteryl esters to total lipids ratio in small HDL	S_HDL_CE_pct	Relative lipoprotein lipid concentrations	Small HDL ratios	SZ_PGC_2022	SZ	0.0469	0.0208	2.2514	0.0244	0.0542464	-0.0127	0.0094
GCST90451249	Cholesteryl esters to total lipids ratio in small HDL	S_HDL_CE_pct	Relative lipoprotein lipid concentrations	Small HDL ratios	TS_PGC_2019	TS	-0.031	0.0402	-0.7719	0.4401	0.558252	0.0091	0.0083
GCST90451251	Cholesterol to total lipids ratio in small HDL	S_HDL_C_pct	Relative lipoprotein lipid concentrations	Small HDL ratios	ADHD_PGC_2022	ADHD	-0.1794	0.0325	-5.5198	3.3931e-08	2.06069e-07	-0.0209	0.011
GCST90451251	Cholesterol to total lipids ratio in small HDL	S_HDL_C_pct	Relative lipoprotein lipid concentrations	Small HDL ratios	AN_PGC_2019	AN	0.1288	0.0411	3.1315	0.0017	0.00472961	0.0047	0.0109
GCST90451251	Cholesterol to total lipids ratio in small HDL	S_HDL_C_pct	Relative lipoprotein lipid concentrations	Small HDL ratios	ASD_PGC_2019	ASD	-0.0679	0.0411	-1.6524	0.0985	0.179156	-0.0022	0.0103
GCST90451251	Cholesterol to total lipids ratio in small HDL	S_HDL_C_pct	Relative lipoprotein lipid concentrations	Small HDL ratios	BIP_PGC_2024	BIP	0.0192	0.0268	0.7148	0.4747	0.591001	-0.018	0.0101
GCST90451251	Cholesterol to total lipids ratio in small HDL	S_HDL_C_pct	Relative lipoprotein lipid concentrations	Small HDL ratios	MDD_PGC_2025	MDD	-0.1429	0.0194	-7.3833	1.5445e-13	1.98237e-12	-0.0144	0.0088
GCST90451251	Cholesterol to total lipids ratio in small HDL	S_HDL_C_pct	Relative lipoprotein lipid concentrations	Small HDL ratios	OCD_PGC_2018	OCD	0.1101	0.0486	2.2634	0.0236	0.0527031	0.0074	0.0082
GCST90451251	Cholesterol to total lipids ratio in small HDL	S_HDL_C_pct	Relative lipoprotein lipid concentrations	Small HDL ratios	PD_PGC_2019	PD	0.0239	0.0602	0.3979	0.6907	0.775053	-0.0048	0.0091
GCST90451251	Cholesterol to total lipids ratio in small HDL	S_HDL_C_pct	Relative lipoprotein lipid concentrations	Small HDL ratios	PTSD_PGC_2024	PTSD	-0.1265	0.0264	-4.7949	1.6272e-06	7.77683e-06	-0.0227	0.0085
GCST90451251	Cholesterol to total lipids ratio in small HDL	S_HDL_C_pct	Relative lipoprotein lipid concentrations	Small HDL ratios	SZ_PGC_2022	SZ	0.0677	0.0201	3.3666	0.0008	0.00236861	-0.0167	0.0096
GCST90451251	Cholesterol to total lipids ratio in small HDL	S_HDL_C_pct	Relative lipoprotein lipid concentrations	Small HDL ratios	TS_PGC_2019	TS	-0.0247	0.0386	-0.64	0.5221	0.636957	0.0057	0.0087
GCST90451253	Free cholesterol to total lipids ratio in small HDL	S_HDL_FC_pct	Relative lipoprotein lipid concentrations	Small HDL ratios	ADHD_PGC_2022	ADHD	-0.1966	0.0301	-6.539	6.1925e-11	5.10574e-10	-0.0182	0.0113
GCST90451253	Free cholesterol to total lipids ratio in small HDL	S_HDL_FC_pct	Relative lipoprotein lipid concentrations	Small HDL ratios	AN_PGC_2019	AN	0.1985	0.0431	4.6114	4.0002e-06	1.76605e-05	1.7561e-05	0.0132
GCST90451253	Free cholesterol to total lipids ratio in small HDL	S_HDL_FC_pct	Relative lipoprotein lipid concentrations	Small HDL ratios	ASD_PGC_2019	ASD	-0.0259	0.052	-0.4989	0.6178	0.718171	-0.0011	0.0133
GCST90451253	Free cholesterol to total lipids ratio in small HDL	S_HDL_FC_pct	Relative lipoprotein lipid concentrations	Small HDL ratios	BIP_PGC_2024	BIP	0.1083	0.0296	3.6655	0.0002	0.000643411	-0.0285	0.011
GCST90451253	Free cholesterol to total lipids ratio in small HDL	S_HDL_FC_pct	Relative lipoprotein lipid concentrations	Small HDL ratios	MDD_PGC_2025	MDD	-0.1388	0.0171	-8.1043	5.3049e-16	9.10979e-15	-0.0156	0.0095
GCST90451253	Free cholesterol to total lipids ratio in small HDL	S_HDL_FC_pct	Relative lipoprotein lipid concentrations	Small HDL ratios	OCD_PGC_2018	OCD	0.2594	0.0562	4.6121	3.9865e-06	1.76312e-05	-0.0111	0.0087
GCST90451253	Free cholesterol to total lipids ratio in small HDL	S_HDL_FC_pct	Relative lipoprotein lipid concentrations	Small HDL ratios	PD_PGC_2019	PD	-0.0196	0.0703	-0.2785	0.7807	0.845605	0.0066	0.0108
GCST90451253	Free cholesterol to total lipids ratio in small HDL	S_HDL_FC_pct	Relative lipoprotein lipid concentrations	Small HDL ratios	PTSD_PGC_2024	PTSD	-0.1742	0.0272	-6.4095	1.4602e-10	1.15793e-09	-0.0056	0.0094
GCST90451253	Free cholesterol to total lipids ratio in small HDL	S_HDL_FC_pct	Relative lipoprotein lipid concentrations	Small HDL ratios	SZ_PGC_2022	SZ	0.0978	0.021	4.6545	3.2477e-06	1.45971e-05	-0.0154	0.0103
GCST90451253	Free cholesterol to total lipids ratio in small HDL	S_HDL_FC_pct	Relative lipoprotein lipid concentrations	Small HDL ratios	TS_PGC_2019	TS	0.0177	0.0387	0.4572	0.6475	0.7423	-0.0081	0.0091
GCST90451256	Phospholipids to total lipids ratio in small HDL	S_HDL_PL_pct	Relative lipoprotein lipid concentrations	Small HDL ratios	ADHD_PGC_2022	ADHD	-0.0567	0.0282	-2.01	0.0444	0.092593	0.0247	0.0096
GCST90451256	Phospholipids to total lipids ratio in small HDL	S_HDL_PL_pct	Relative lipoprotein lipid concentrations	Small HDL ratios	AN_PGC_2019	AN	0.0726	0.0402	1.8065	0.0708	0.137086	0.0018	0.0099
GCST90451256	Phospholipids to total lipids ratio in small HDL	S_HDL_PL_pct	Relative lipoprotein lipid concentrations	Small HDL ratios	ASD_PGC_2019	ASD	0.0138	0.0382	0.3598	0.719	0.795693	0.0018	0.0087
GCST90451256	Phospholipids to total lipids ratio in small HDL	S_HDL_PL_pct	Relative lipoprotein lipid concentrations	Small HDL ratios	BIP_PGC_2024	BIP	0.0038	0.0248	0.1541	0.8775	0.913833	0.0109	0.0093
GCST90451256	Phospholipids to total lipids ratio in small HDL	S_HDL_PL_pct	Relative lipoprotein lipid concentrations	Small HDL ratios	MDD_PGC_2025	MDD	-0.0011	0.0179	-0.0588	0.9531	0.969452	0.0002	0.0086
GCST90451256	Phospholipids to total lipids ratio in small HDL	S_HDL_PL_pct	Relative lipoprotein lipid concentrations	Small HDL ratios	OCD_PGC_2018	OCD	0.0861	0.0513	1.6785	0.0933	0.171073	-0.0105	0.008
GCST90451256	Phospholipids to total lipids ratio in small HDL	S_HDL_PL_pct	Relative lipoprotein lipid concentrations	Small HDL ratios	PD_PGC_2019	PD	-0.0893	0.0595	-1.4994	0.1338	0.224654	0.0085	0.0085
GCST90451256	Phospholipids to total lipids ratio in small HDL	S_HDL_PL_pct	Relative lipoprotein lipid concentrations	Small HDL ratios	PTSD_PGC_2024	PTSD	-0.019	0.025	-0.761	0.4467	0.563752	0.0081	0.0082
GCST90451256	Phospholipids to total lipids ratio in small HDL	S_HDL_PL_pct	Relative lipoprotein lipid concentrations	Small HDL ratios	SZ_PGC_2022	SZ	-0.016	0.0199	-0.8026	0.4222	0.539798	0.0076	0.0092
GCST90451256	Phospholipids to total lipids ratio in small HDL	S_HDL_PL_pct	Relative lipoprotein lipid concentrations	Small HDL ratios	TS_PGC_2019	TS	-0.039	0.0407	-0.9586	0.3378	0.458827	-0.0027	0.0079
GCST90451259	Triglycerides to total lipids ratio in small HDL	S_HDL_TG_pct	Relative lipoprotein lipid concentrations	Small HDL ratios	ADHD_PGC_2022	ADHD	0.2502	0.0289	8.6474	5.2673e-18	1.22575e-16	0.0019	0.0117
GCST90451259	Triglycerides to total lipids ratio in small HDL	S_HDL_TG_pct	Relative lipoprotein lipid concentrations	Small HDL ratios	AN_PGC_2019	AN	-0.1904	0.0379	-5.0278	4.9608e-07	2.55743e-06	-0.0077	0.0136
GCST90451259	Triglycerides to total lipids ratio in small HDL	S_HDL_TG_pct	Relative lipoprotein lipid concentrations	Small HDL ratios	ASD_PGC_2019	ASD	0.0787	0.0339	2.3233	0.0202	0.0461027	-0.0031	0.011
GCST90451259	Triglycerides to total lipids ratio in small HDL	S_HDL_TG_pct	Relative lipoprotein lipid concentrations	Small HDL ratios	BIP_PGC_2024	BIP	-0.0363	0.0247	-1.4712	0.1412	0.233924	0.0194	0.0112
GCST90451259	Triglycerides to total lipids ratio in small HDL	S_HDL_TG_pct	Relative lipoprotein lipid concentrations	Small HDL ratios	MDD_PGC_2025	MDD	0.1568	0.0169	9.2804	1.6881e-20	6.67201e-19	0.0245	0.0101
GCST90451259	Triglycerides to total lipids ratio in small HDL	S_HDL_TG_pct	Relative lipoprotein lipid concentrations	Small HDL ratios	OCD_PGC_2018	OCD	-0.1929	0.0452	-4.2682	1.9706e-05	7.6549e-05	0.0012	0.0093
GCST90451259	Triglycerides to total lipids ratio in small HDL	S_HDL_TG_pct	Relative lipoprotein lipid concentrations	Small HDL ratios	PD_PGC_2019	PD	0.0208	0.0529	0.3937	0.6938	0.777481	0.0007	0.0102
GCST90451259	Triglycerides to total lipids ratio in small HDL	S_HDL_TG_pct	Relative lipoprotein lipid concentrations	Small HDL ratios	PTSD_PGC_2024	PTSD	0.143	0.0227	6.304	2.8997e-10	2.20803e-09	0.0299	0.0099
GCST90451259	Triglycerides to total lipids ratio in small HDL	S_HDL_TG_pct	Relative lipoprotein lipid concentrations	Small HDL ratios	SZ_PGC_2022	SZ	-0.0763	0.0195	-3.9212	8.8105e-05	0.000303852	0.0196	0.011
GCST90451259	Triglycerides to total lipids ratio in small HDL	S_HDL_TG_pct	Relative lipoprotein lipid concentrations	Small HDL ratios	TS_PGC_2019	TS	0.0578	0.0379	1.525	0.1273	0.215777	-0.0082	0.01
GCST90451262	Cholesteryl esters in small LDL	S_LDL_CE	Lipoprotein subclasses	Small LDL (average diameter 18.7 nm)	ADHD_PGC_2022	ADHD	0.1017	0.0258	3.9439	8.018e-05	0.000278449	-0.0006	0.0084
GCST90451262	Cholesteryl esters in small LDL	S_LDL_CE	Lipoprotein subclasses	Small LDL (average diameter 18.7 nm)	AN_PGC_2019	AN	-0.0868	0.0368	-2.3568	0.0184	0.0425009	-0.0143	0.0107
GCST90451262	Cholesteryl esters in small LDL	S_LDL_CE	Lipoprotein subclasses	Small LDL (average diameter 18.7 nm)	ASD_PGC_2019	ASD	0.0334	0.0313	1.0649	0.2869	0.401563	-0.0109	0.0083
GCST90451262	Cholesteryl esters in small LDL	S_LDL_CE	Lipoprotein subclasses	Small LDL (average diameter 18.7 nm)	BIP_PGC_2024	BIP	0.0011	0.0231	0.0478	0.9619	0.975613	-0.0039	0.0087
GCST90451262	Cholesteryl esters in small LDL	S_LDL_CE	Lipoprotein subclasses	Small LDL (average diameter 18.7 nm)	MDD_PGC_2025	MDD	0.0517	0.0161	3.2045	0.0014	0.00396136	0.0053	0.0087
GCST90451262	Cholesteryl esters in small LDL	S_LDL_CE	Lipoprotein subclasses	Small LDL (average diameter 18.7 nm)	OCD_PGC_2018	OCD	-0.1209	0.0458	-2.6411	0.0083	0.0201826	0.0032	0.0075
GCST90451262	Cholesteryl esters in small LDL	S_LDL_CE	Lipoprotein subclasses	Small LDL (average diameter 18.7 nm)	PD_PGC_2019	PD	-0.0106	0.0589	-0.1793	0.8577	0.89961	0.0046	0.009
GCST90451262	Cholesteryl esters in small LDL	S_LDL_CE	Lipoprotein subclasses	Small LDL (average diameter 18.7 nm)	PTSD_PGC_2024	PTSD	0.0616	0.0203	3.0418	0.0024	0.00646054	0.0021	0.0077
GCST90451262	Cholesteryl esters in small LDL	S_LDL_CE	Lipoprotein subclasses	Small LDL (average diameter 18.7 nm)	SZ_PGC_2022	SZ	-0.0233	0.0184	-1.2667	0.2052	0.311326	0.0014	0.0096
GCST90451262	Cholesteryl esters in small LDL	S_LDL_CE	Lipoprotein subclasses	Small LDL (average diameter 18.7 nm)	TS_PGC_2019	TS	0.0619	0.0351	1.7605	0.0783	0.14849	-0.0075	0.0077
[truncated: 980 more rows]

## Sheet: Table S3.
Table S3.	Fisher's exact tests examining enrichment of significant genetic correlations between metabolites and psychiatric conditions within metabolite groups.
[truncated: 181 more rows]

[truncated: 28 more sheets: Table S4., Table S5., Table S6., Table S7., Table S8., Table S9., Table S10., Table S11., Table S12., Table S13., Table S14., Table S15., Table S16., Table S17., Table S18., Table S19., Table S20., Table S21., Table S22., Table S23. …]
